# Supplementary material for: Rapid discovery of monoclonal antibodies by microfluidics-enabled FACS of single pathogen-specific antibody-secreting cells
Source: Nat Biotechnol. 2024 Aug 14;43(6):960–70. doi: 10.1038/s41587-024-02346-5 (PMC12167710; doi:10.1038/s41587-024-02346-5)
Supplement: Supplementary file 4 — Script used for clonotyping. [file 41587_2024_2346_MOESM4_ESM.zip]

Archive with 9 entries (8 files):
- Clonotyping_80pc_Script/Clonotyping_80pc_Script/
- Clonotyping_80pc_Script/Clonotyping_80pc_Script/Clonotyper_80pc.py
- Clonotyping_80pc_Script/Clonotyping_80pc_Script/hRBD_all_clonotypinginput.txt
- Clonotyping_80pc_Script/Clonotyping_80pc_Script/hRBD_all_clonotypingoutput_clusters.txt
- Clonotyping_80pc_Script/Clonotyping_80pc_Script/hRBD_all_clonotypingoutput_summary.txt
- Clonotyping_80pc_Script/Clonotyping_80pc_Script/mRBD_all_clonotypinginput.txt
- Clonotyping_80pc_Script/Clonotyping_80pc_Script/mRBD_all_clonotypingoutput_clusters.txt
- Clonotyping_80pc_Script/Clonotyping_80pc_Script/mRBD_all_clonotypingoutput_summary.txt
- Clonotyping_80pc_Script/Clonotyping_80pc_Script/README
