# Supplementary material for: Rapid discovery of monoclonal antibodies by microfluidics-enabled FACS of single pathogen-specific antibody-secreting cells
Source: Nat Biotechnol. 2024 Aug 14;43(6):960–70. doi: 10.1038/s41587-024-02346-5 (PMC12167710; doi:10.1038/s41587-024-02346-5)
Supplement: Supplementary file 4 — Script used for clonotyping. [file 41587_2024_2346_MOESM4_ESM.zip › Clonotyping_80pc_Script/Clonotyping_80pc_Script/Clonotyper_80pc.py]

#!/usr/bin/python

#Python script for Clonotyping to 80 percent CDR3 sequence identity (L >= 5), or 1 Levenshtein distance if L<5.
#Input data must be structured as (tab delimited) Name of clone, CDR3 sequence, IGHV gene, IGHD gene, IGHJ gene, Number of mutations away from V gene, Subtype
#To include V gene information in the clustering (e.g. matching V gene and 80% sequence identity), use --assign V as an argument

#Released as supplementary material for Fischer et al. (2024) Microfluidics-enabled fluorescence-activated cell sorting of single pathogen-specific antibody secreting cells for the rapid discovery of monoclonal antibodies. Nature Biotechnology.
#Developed by the Oxford Protein Informatics Group off a script (cl_1.1.9.py) originally written by Dr. Jacob D. Galson (Alchemab)

from __future__ import division
from optparse import OptionParser
import sys
import datetime
import heapq
import math

# Class representing definitions of sequence segmentation
class SegmentDef():

    def getMismatch(self,L):
        if L <= 9:
            return 1
        else:
            return math.floor(L/5)
    
    # Returning interval (begin and end indices) for the given segment index
    def getSegmentInterval(self,L,idx):
        if L <= 9:
            mismatch = 1
        else:
            mismatch = math.floor(L/5)
        x=math.floor(L/(mismatch+1))
        if idx<mismatch: return idx*x,idx*x+x
        else: return idx*x,L

# Class representing the entire dataset
class Data(object):
    
    # Constructor
    def __init__(self,inputfn,isList,VDJ,subclass,cattle):
        self.allSeqs=dict()
        self.total=0
        self.utotal=0
        self.sampleIDs=[]
        self.totalByL=dict()  # Total number of sequences by length
        self.utotalByL=dict() # Total number of unique sequences by length
        self.totalByS=dict() # Total number of sequences by sample ID
        self.utotalByS=dict() # Total number of unique sequences by sample ID
        self.readData(inputfn,isList,VDJ,subclass,cattle)
    
    # Reading data from file(s)
    def readData(self,inputfn,isList,VDJ,subclass,cattle):
        llen = len
        if isList:
            for line in open(inputfn):
                line=line.strip()
                cols=line.split('\t')
                sampleID=cols[0]
                self.sampleIDs.append(sampleID)
                filename=cols[1]
                self.readSample(sampleID,filename,VDJ,subclass,cattle,llen)
        else:
            sampleID='Sample1'
            self.readSample(sampleID,inputfn,VDJ,subclass,cattle,llen)
            self.sampleIDs.append(sampleID)
        
        for L,Lseqs in self.allSeqs.items():
            self.utotalByL[L]=llen(Lseqs)
    
        for L,x in self.totalByL.items():
            self.total+=x
            self.utotal+=self.utotalByL[L]
    
    # Reading data of a single sample from file
    def readSample(self,sampleID,filename,VDJ,subclassCrit,cattle,llen):
        self.totalByS[sampleID]=0
        self.utotalByS[sampleID]=0
        for line in open(filename):
            line=line.strip()
            if line.startswith('#'): continue
            cols=line.split('\t')
            key = cols[1]
            L=llen(key)
            if not cattle:
                VGene = cols[2]
                DGene = cols[3]
                JGene = cols[4]
                VnoMut=int(cols[5])
                subclass = cols[6]
                longKey = [key, '~']
                if 'V' in VDJ:
                    longKey.append(VGene)
                if 'D' in VDJ:
                    longKey.append(DGene)
                if 'J' in VDJ:
                    longKey.append(JGene)
                if subclassCrit:
                    longKey.append(subclass)
                key = ''.join(longKey)
            else:
                VGene=''
                DGene=''
                JGene=''
                VnoMut=-1
                subclass=''
            Lseqs=self.allSeqs.get(L)
            if not Lseqs==None:
                self.totalByL[L]+=1
            else:
                Lseqs=dict()
                self.totalByL[L]=1
            sequenceData=Lseqs.get(key)
            if not sequenceData==None:
                if sampleID in sequenceData['samples']:
                    sequenceData['samples'][sampleID]+=1
                    sequenceData['VMut'][sampleID]+=VnoMut
                else:
                    sequenceData['samples'][sampleID]=1
                    sequenceData['VMut'][sampleID]=VnoMut
                    self.utotalByS[sampleID]+=1
                sequenceData['VGenes'][VGene]=sequenceData['VGenes'].get(VGene, 0)+1
                sequenceData['DGenes'][DGene]=sequenceData['DGenes'].get(DGene, 0)+1
                sequenceData['JGenes'][JGene]=sequenceData['JGenes'].get(JGene, 0)+1
                sequenceData['subclasses'][subclass]=sequenceData['subclasses'].get(subclass, 0)+1
            else:
                Lseqs[key]= {
                    'samples': {sampleID: 1},
                    'VGenes': {VGene: 1},
                    'DGenes': {DGene: 1},
                    'JGenes': {JGene: 1},
                    'subclasses': {subclass: 1},
                    'VMut': {sampleID: VnoMut}
                }
                self.utotalByS[sampleID]+=1
            self.allSeqs[L]=Lseqs
            self.totalByS[sampleID]+=1

# Class representing the full index table
class IndexTable(object):
    
    # Constructor
    def __init__(self,allSeqs,segmentdef):
        self.segmentdef=segmentdef
        self.table=dict()
        self.runIndexing(allSeqs)
    
    # Indexing sequences
    def runIndexing(self, allSeqs):
        lrange = range
        for L, seqs in allSeqs.items():
            numOfSegments = self.segmentdef.getMismatch(L)+1
            segments = dict()
            for seq in seqs.keys():
                VJDs = seq[L:]
                for i in lrange(numOfSegments):
                    begin,end=self.segmentdef.getSegmentInterval(L,i)
                    key = ''.join((seq[begin:end], VJDs,))
                    if key not in segments:
                        segments[key] = set()
                    segments[key].add(seq)
            self.table[L] = segments

    # Returning sequences similar to a query sequence
    def getSimilarSequences(self, query, L, maxMismatch, lrange, llen):
        ret = set()
        segments = self.table[L]
        VJDs = query[L:]
        for i in lrange(maxMismatch+1):
            begin,end=self.segmentdef.getSegmentInterval(L,i)
            key = ''.join((query[begin:end], VJDs,))
            candidates = segments[key]
            """
            for cand in candidates:
                total=0
                for i in lrange(begin):
                    if not query[i]==cand[i]: total+=1
                for i in lrange(end, L):
                    if not query[i]==cand[i]: total+=1
                if total<=maxMismatch:
                    ret.add(cand)
            """
            for cand in candidates:
                total=0
                for i in lrange(L):
                    if not query[i] == cand[i]:
                        total += 1
                if total <= maxMismatch:
                    ret.add(cand)
        return ret

# Class representing the full similarity table
class SimilarityTable(object):

    # Constructor
    def __init__(self,data,indexTable):
        self.byLength=dict()
        self.create(data,indexTable)

    # Creating similarity table
    def create(self,data,indexTable):
        lrange = range
        llen = len
        for L,seqs in data.allSeqs.items():
            if L <= 9:
                maxMismatch=1
            else:
                maxMismatch = math.floor(L/5)
            table=dict()
            for seq in seqs.keys():
                table[seq]=indexTable.getSimilarSequences(seq, L, maxMismatch, lrange, llen)
            self.byLength[L]=table

    # Writing similarity table to file
    def writeToFile(self,filename):
        out = open(filename,'w')
        for L,table in self.byLength.items():
            for seq,similars in table.items():
                simAA=[]
                for sim in similars: simAA.append(sim[:L])
                out.write(seq[:L]+'\t'+','.join(simAA)+'\n')
        out.close()

# Class representing a single cluster
class Cluster(object):

    # Constructor
    def __init__(self,repres):
        self.repres = repres.split('~')[0]
        self.L=len(self.repres)
        self.members=set()
        self.foundin=set()
        self.maxfreq=-1
        self.shared=0
        self.clustID=-1

    # Adding new members to the cluster
    def addMembers(self,newMembers):
        self.members.update(newMembers)

    # Returning output information about the cluster
    def getInfo(self,data,minO,cattle):
        memberseqs=[]
        Vhist,Dhist,Jhist,subclassHist=dict(),dict(),dict(),dict()
        LSeqs = data.allSeqs[self.L]
        for member in self.members:
            memberseqs.append(member[:self.L])
            if cattle: continue
            memberData = LSeqs[member]
            for x, val in memberData['VGenes'].items():
                Vhist[x]=Vhist.get(x, 0)+val
            for x, val in memberData['DGenes'].items():
                Dhist[x]=Dhist.get(x, 0)+val
            for x, val in memberData['JGenes'].items():
                Jhist[x]=Jhist.get(x, 0)+val
            for x, val in memberData['subclasses'].items():
                subclassHist[x]=subclassHist.get(x, 0)+val
        VhistStr='{'+','.join([key+':'+str(value) for key, value in Vhist.items()])+'}'
        DhistStr='{'+','.join([key+':'+str(value) for key, value in Dhist.items()])+'}'
        JhistStr='{'+','.join([key+':'+str(value) for key, value in Jhist.items()])+'}'
        subclassStr='{'+','.join([key+':'+str(value) for key, value in subclassHist.items()])+'}'

        sharedness,maxfrequency=0,0
        sampleFields=[]
        for sampleID in data.sampleIDs:
            counts,freqs=[],[]
            occupancy,frequency,uoccupancy,VMutSum = 0,0,0,0
            for member in self.members:
                count=LSeqs[member]['samples'].get(sampleID, 0)
                occupancy+=count
                if count>0: uoccupancy+=1
                freq=count/data.totalByS[sampleID]
                frequency+=freq
                counts.append(str(count))
                freqs.append(str(freq))
                VMutSum+=LSeqs[member]['VMut'].get(sampleID, 0)

            if not occupancy==0:
                VMutSum=VMutSum/occupancy
                self.foundin.add(sampleID)

            if frequency>maxfrequency: maxfrequency=frequency

            ufrequency=uoccupancy/data.utotalByS[sampleID]
            if not cattle:
                sampleFields.append(str(occupancy)+';'+str(frequency)+';'+str(uoccupancy)+';'+','.join(counts)+';'+','.join(freqs)+';'+str(VMutSum))
            else:
                sampleFields.append(str(occupancy)+';'+str(frequency)+';'+str(uoccupancy)+';'+','.join(counts)+';'+','.join(freqs))
            if occupancy>=minO : sharedness+=1

        if not cattle:
            ret=[str(self.clustID),self.repres,str(self.L),str(len(self.members)),
                ','.join(memberseqs),VhistStr,DhistStr,JhistStr,subclassStr,
                str(maxfrequency),str(sharedness),'\t'.join(sampleFields)]
        else:
             ret=[str(self.clustID),self.repres,str(self.L),str(len(self.members)),
                 ','.join(memberseqs),
                 str(maxfrequency),str(sharedness),'\t'.join(sampleFields)]

        self.maxfreq=maxfrequency
        self.shared=sharedness
        return '\t'.join(ret)

# Class representing an entire cluster structure of the dataset
class ClusterStructure(object):

    # Constructor
    def __init__(self):
        self.byLength=dict()

    # Adding new cluster to cluster structure
    def addCluster(self,cluster):
        L=cluster.L
        clusters=self.byLength.get(L)
        if clusters==None: clusters=[]
        clusters.append(cluster)
        self.byLength[L]=clusters

    # Returning the total number of clusters
    def getNumberOfClusters(self):
        ret=0
        for L,clusters in self.byLength.items(): ret+=len(clusters)
        return ret

    # Writing clustering results to file
    def writeToFile(self,filename,data,minO,cattle):
        out = open(filename,'w')
        header='CLUST_ID\tREPRES\tLENGTH\tSIZE\tMEMBERS'
        if not cattle: header+='\tV_GENES\tD_GENES\tJ_GENES\tISOTYPE_SUBCLASSES'
        header+='\tMAXFREQ\tSHAREDNESS'
        for sampleID in data.sampleIDs: header+='\t'+sampleID
        out.write(header+'\n')

        idx=0
        for L,clusters in sorted(self.byLength.items()):
            for cluster in clusters:
                idx+=1
                cluster.clustID=idx
                out.write(cluster.getInfo(data,minO,cattle)+'\n')
        out.close()

# Class representing different cluster analysis methods
class ClusterAnalysis(object):

    # Constructor
    def __init__(self,similarityTable):
        self.similarityTable=similarityTable
        self.lastMax = -1

    # Running cluster analysis
    def run(self,method):
        if method==1: return self.clusteringMethod1()
        if method==2: return self.clusteringMethod2()
        if method==3: return self.clusteringMethod3()

    # Running clustering method 1
    def clusteringMethod1(self):
        ret=ClusterStructure()
        llen = len
        for L,table in self.similarityTable.byLength.items():
            sys.stdout.write('\rClustering... [Sequence length: '+str(L)+']')
            sys.stdout.flush()
            removed=set()
            self.lastMax = -1
            while llen(table)>0:
                maxseq,similars=self.findNextCluster(table, removed, llen)
                removed.update(similars)
                cluster=Cluster(maxseq)
                cluster.addMembers(similars)
                ret.addCluster(cluster)
                table=self.removeFromKeys(table,similars)
        sys.stdout.write('\rClustering... done                              \n')
        sys.stdout.flush()
        return ret

    def findNextCluster(self, table, removed, llen):
        maximum = -1
        ret = ''
        ret2 = ''
        for seq, unfilteredSimilars in table.items():
            if llen(unfilteredSimilars)>maximum:
                similars=unfilteredSimilars.difference(removed)
                if llen(similars)>maximum:
                    maximum=llen(similars)
                    ret = seq
                    if maximum==self.lastMax:
                        break
        self.lastMax = maximum
        return ret, table[ret].difference(removed)

    # Running clustering method 2
    def clusteringMethod2(self):
        ret=ClusterStructure()
        for L,table in self.similarityTable.byLength.items():
            sys.stdout.write('\rClustering... [Sequence length: '+str(L)+']')
            sys.stdout.flush()
            for seq,similars in table.items():
                temp.append((len(similars),seq,similars))
            table_sorted=sorted(temp,reverse=True)
            while len(table_sorted)>0:
                (size,maxseq,similars)=table_sorted[0]
                cluster=Cluster(maxseq)
                cluster.addMembers(similars)
                ret.addCluster(cluster)
                table_sorted=removeRecords(connections_sorted,neighbours)
        sys.stdout.write('\rClustering... done                                 \n')
        sys.stdout.flush()
        return ret

    # Running clustering method 3
    def clusteringMethod3(self):
        pass

    # Removing a set of sequences from the keys of the table
    def removeFromKeys(self,table,seqs):
        for seq in seqs:
            if seq in table: del table[seq]
        return table

    # Removing a set of sequences from the neighbour lists and returning the key corresponding to the largest neighbour list
    def removeFromSimilars(self,table,seqs):
        ret=''
        maximum=-1
        for seq,similars in table.items():
            similars=[x for x in similars if x not in seqs]
            table[seq]=similars
            if len(similars)>maximum:
                maximum=len(similars)
                ret=seq
        return table,ret

    # Removing records from sorted table
    def removeRecords(table_sorted,seqs):
        for seq in seqs:
            for x in table_sorted:
                if x[1]==seq:
                    table_sorted.remove(x)
                    break
        return table_sorted

# Printing out info about settings
def printSettings(options):
    strv=[]
    if not options.assign=='':
        strv.append('VDJ assingments criteria: '+options.assign)
    strv.append('Sharedness threshold: '+options.thres)
    strv.append('Clustering: Algorithm '+options.clust)
    maxlength = max(len(s) for s in strv)
    print('\nSettings:'+'\n'+'-'*maxlength+'\n'+'\n'.join(strv)+'\n'+'-'*maxlength)

# Printing out info about input data
def printInputData(inputfn,data,options):
    strv=[]
    strv.append('Input file name: '+inputfn)
    strv.append(str(len(data.sampleIDs))+' sample(s) read.')
    strv.append('Total number of sequences: '+str(data.total))
    strv.append('Total number of unique sequences: '+str(data.utotal))
    strv.append('(More detailed summary in '+options.output+'_summary.txt)')
    maxlength = max(len(s) for s in strv)
    print('\nInput data:'+'\n'+'-'*maxlength+'\n'+'\n'.join(strv)+'\n'+'-'*maxlength)


def printWelcomeMessage():
    print('')
    print('-----------------------------------------------------------------------------------')
    print('Clonotyping started: ', datetime.datetime.now())

# Writing summary information to file
def writeSummaryToFile(filename,data,options,inputfn,clusterStructure):
    out = open(filename,'w')

    out.write('\n--------------------------------------------------------------------------\n')
    out.write('INPUT DATASET SUMMARY\n')
    out.write('--------------------------------------------------------------------------\n\n')
    out.write('Input file name:  '+inputfn+'\n')
    out.write('Number of sample(s):  '+str(len(data.sampleIDs))+'\n')
    out.write('Sample ID(s):  '+', '.join(data.sampleIDs)+'\n')
    out.write('\nNumber of sequences and unique sequences per sample:\n')
    out.write('----------------------------------------------------\n')
    for sampleID in data.sampleIDs:
        out.write(sampleID+':\ttotal: '+str(data.totalByS[sampleID])+'\tunique: '+str(data.utotalByS[sampleID])+'\n')
    out.write('\nEntire (combined) dataset:\n')
    out.write('--------------------------\n')
    out.write('Total number of sequences: '+str(data.total)+'\n')
    out.write('Total number of unique sequences: '+str(data.utotal)+'\n')
    out.write('\nSequence length distribution:\n')
    out.write('-------------------------------\n')
    for L,num in sorted(data.totalByL.items()):
        out.write(str(L)+':\ttotal: '+str(num)+'\tunique: '+str(data.utotalByL[L])+'\n')

    out.write('\n\n--------------------------------------------------------------------------\n')
    out.write('CLUSTERING RESULTS SUMMARY\n')
    out.write('--------------------------------------------------------------------------\n\n')
    out.write('Total number of clusters: '+str(clusterStructure.getNumberOfClusters())+'\n')

    out.write('\nNumber of clusters per sample:\n')
    out.write('-------------------------------\n')
    clusterPerSample=countClustersPerSample(clusterStructure,data.sampleIDs)
    for sampleID,count in sorted(clusterPerSample.items()):
        out.write(sampleID+':\t'+str(count)+'\n')
    out.write('\nCluster length distribution:\n')
    out.write('-------------------------------\n')
    for L,clusters in sorted(clusterStructure.byLength.items()):
        out.write(str(L)+':\t'+str(len(clusters))+'\n')

    out.write('\nShared clusters:\n')
    out.write('-------------------------------\n')
    countShared=countSharedClusters(clusterStructure)
    for sharedness,count in countShared.items():
        out.write('Exactly '+str(sharedness)+' samples'+':\t'+str(count)+'\n')

    out.write('\n\n--------------------------------------------------------------------------\n')
    out.write('TOP CLUSTERS\n')
    out.write('--------------------------------------------------------------------------\n\n')
    out.write('10 highest frequency clusters:\n')
    out.write('------------------------------\n')
    topClusters=findTopFreqClusters(clusterStructure,10)
    for maxfreq in sorted(topClusters,reverse=True):
        cluster=topClusters[maxfreq]
        if cluster.shared>1: sharedstr=str(cluster.shared)
        else: sharedstr='None'
        out.write('MaxFreq: '+str(maxfreq)+'\tClustID: '+str(cluster.clustID)+'\tSize: '+str(len(cluster.members))+'\tSharedness: '+sharedstr+'\tCenter: '+cluster.repres+'\n')
    out.write('\n10 largest clusters:\n')
    out.write('----------------------\n')
    topClusters=findTopSizeClusters(clusterStructure,10)
    for size in sorted(topClusters,reverse=True):
        cluster=topClusters[size]
        if cluster.shared>1: sharedstr=str(cluster.shared)
        else: sharedstr='None'
        out.write('Size: '+str(size)+'\tClustID: '+str(cluster.clustID)+'\tMaxFreq: '+str(cluster.maxfreq)+'\tSharedness: '+sharedstr+'\tCenter: '+cluster.repres+'\n')
    out.write('\n')
    out.close()

def countClustersPerSample(clusterStructure,sampleIDs):
    ret=dict()
    for L,clusters in clusterStructure.byLength.items():
        for cluster in clusters:
            for sampleID in sampleIDs:
                if sampleID in cluster.foundin:
                    if sampleID in ret: ret[sampleID]+=1
                    else: ret[sampleID]=1
    return ret

def countSharedClusters(clusterStructure):
    ret=dict()
    for L,clusters in clusterStructure.byLength.items():
        for cluster in clusters:
            sharedness=cluster.shared
            if sharedness in [0,1]: continue
            if sharedness in ret: ret[sharedness]+=1
            else: ret[sharedness]=1
    return ret

def findTopFreqClusters(clusterStructure,k):
    heap=[]
    retFreq=[]
    retClust=[]
    for L,clusters in clusterStructure.byLength.items():
        for cluster in clusters:
            if len(heap)<k or cluster.maxfreq>heap[0]:
                if len(heap)==k:
                    removed=heapq.heappop(heap)
                    idx=retFreq.index(removed)
                    del retFreq[idx]
                    del retClust[idx]
                heapq.heappush(heap,cluster.maxfreq)
                retFreq.append(cluster.maxfreq)
                retClust.append(cluster)
    ret=dict()
    for i in range(len(retFreq)):
        freq=retFreq[i]
        clust=retClust[i]
        ret[freq]=clust
    return ret

def findTopSizeClusters(clusterStructure,k):
    heap=[]
    retSize=[]
    retClust=[]
    for L,clusters in clusterStructure.byLength.items():
        for cluster in clusters:
            size=len(cluster.members)
            if len(heap)<k or size>heap[0]:
                if len(heap)==k:
                    removed=heapq.heappop(heap)
                    idx=retSize.index(removed)
                    del retSize[idx]
                    del retClust[idx]
                heapq.heappush(heap,size)
                retSize.append(size)
                retClust.append(cluster)
    ret=dict()
    for i in range(len(retSize)):
        size=retSize[i]
        clust=retClust[i]
        ret[size]=clust
    return ret

# Command line argument parsing
parser = OptionParser()
parser.add_option('-i', "--input", default=None, dest='input', action='store', help="Input file")
parser.add_option('-l', "--list", default=None, dest='list', action='store', help="List of input file")
parser.add_option('-c', "--cattle", default=False, dest='cattle', action='store_true', help="Cattle data input format")
parser.add_option('-o', "--output", default=None, dest='output', action='store', help="Output file")
parser.add_option('-m', "--method", default='1', dest='clust', action='store', help="Clustering method")
parser.add_option('-t', "--thres", default='1', dest='thres', action='store', help="Sharedness threshold")
parser.add_option('-a', "--assign", default='', dest='assign', action='store', help="VDJ assingments criteria")
parser.add_option('-s', "--subclass", default=False, dest='subclass', action='store_true', help="Subclass criterion")
(options, args) = parser.parse_args()

# Initializing SegmentDef object (which defines sequence segmentation)
segmentDef=SegmentDef()

# Printing welcome message
printWelcomeMessage()

# Printing out info about settings
printSettings(options)

# Reading input data from file
if not options.input==None:
    inputfn=options.input
    isList=False
else:
    inputfn=options.list
    isList=True
data = Data(inputfn,isList,options.assign.upper(),options.subclass,options.cattle)

# Printing out info about input data
printInputData(inputfn,data,options)

# Indexing sequences
print('\nIndexing data ...')
sys.stdout.flush()
indexTable = IndexTable(data.allSeqs,segmentDef)
print('done')

# Calculating similarity table
print('\nCalculating similarity table ...')
sys.stdout.flush()
similarityTable=SimilarityTable(data,indexTable)
print('done')
similarityTable.writeToFile(options.output+'_similarity.txt')
print('(Written to file: '+options.output+'_similarity.txt)\n')

# Running cluster analysis
ca=ClusterAnalysis(similarityTable)
clusterStructure=ca.run(int(options.clust))
print('Number of clusters found: '+str(clusterStructure.getNumberOfClusters()))

# Writing clustering results to file
clusterStructure.writeToFile(options.output+'_clusters.txt',data,int(options.thres),options.cattle)
print('\nClustering output written to: '+options.output+'_clusters.txt')

# Writing summary to file
writeSummaryToFile(options.output+'_summary.txt',data,options,inputfn,clusterStructure)
print('Clustering summary written to: '+options.output+'_summary.txt')
