# Supplementary material for: Rapid discovery of monoclonal antibodies by microfluidics-enabled FACS of single pathogen-specific antibody-secreting cells
Source: Nat Biotechnol. 2024 Aug 14;43(6):960–70. doi: 10.1038/s41587-024-02346-5 (PMC12167710; doi:10.1038/s41587-024-02346-5)
Supplement: Supplementary file 4 — Script used for clonotyping. [file 41587_2024_2346_MOESM4_ESM.zip › Clonotyping_80pc_Script/Clonotyping_80pc_Script/hRBD_all_clonotypinginput.txt]

E2_d8fp2	VKELGTTVTFDVFAI	IGHV3-64D	E2_d8fp2	IGHJ3	0	None
E10_d9p2	ARRRAGSYYKDVFDH	IGHV4-39	E10_d9p2	IGHJ4	0	None
F10_d8fp2	ARVFWNGYSGYDRMDRFDP	IGHV1-18	F10_d8fp2	IGHJ5	0	None
F11_d8lp1	ARVGRPLLYPGIDY	IGHV4-39	F11_d8lp1	IGHJ4	0	None
D3_d9p2	AKEGGGGYGFRGGYFDY	IGHV3-30-3	D3_d9p2	IGHJ4	0	None
D3_d9p4	ARDVFFVPARGGFDP	IGHV1-46	D3_d9p4	IGHJ5	0	None
G5_d8/d9f	ARQSRIFGSGSYCFDI	IGHV4-39	G5_d8/d9f	IGHJ3	0	None
C9_d8kp2	AKVLGPYCGGGDCYSGYFDY	IGHV3-33	C9_d8kp2	IGHJ4	0	None
F1_d9p4	ATTRGYSGYGAAEYFQH	IGHV1-69	F1_d9p4	IGHJ1	0	None
B2_d8lp1	ARGDGTVTDYYFDY	IGHV4-34	B2_d8lp1	IGHJ4	0	None
G5_d9p3	TRGLVSLDD	IGHV2-70D	G5_d9p3	IGHJ4	0	None
B11_d8/9fp1	ARGGWYFGES	IGHV4-34	B11_d8/9fp1	IGHJ5	0	None
A10_d9p5/d8p3	ARELFEAGGTDF	IGHV3-66	A10_d9p5/d8p3	IGHJ4	0	None
hRBD7_H3_d9p2/K_RBD	ARGHLIGYCSGGSCYSGPDPSNWFDP	IGHV4-34	hRBD7_H3_d9p2/K_RBD	IGHJ5	0	None
H4_d9p1	ARRRAGSFYKDLFDY	IGHV4-39	H4_d9p1	IGHJ4	0	None
F4_d9p3	ARDYGGNANYFHY	IGHV4-31	F4_d9p3	IGHJ4	0	None
H2_d8l/d8k	ARDLVYYGMDV	IGHV3-66	H2_d8l/d8k	IGHJ6	0	None
F2_d9p4	ARRRAGSYFKDLFDY	IGHV4-39	F2_d9p4	IGHJ4	0	None
hRBD8_H4_d8/d9f/L_RBD	ARAHLIGDCGGGRCYSGPDPSNWFDP	IGHV4-34	hRBD8_H4_d8/d9f/L_RBD	IGHJ5	0	None
D1_d8kp3	ARVGRTAIAALDDAFDI	IGHV7-4-1	D1_d8kp3	IGHJ3	0	None
D11_d9p5/d8p3	ARDYGDYYFDY	IGHV3-66	D11_d9p5/d8p3	IGHJ4	0	None
A11_d9p5/d8p3	CHSGSYFPSY	IGHV3-23	A11_d9p5/d8p3	IGHJ4	0	None
F5_d8fp2	ARVFWNGYSGYDRMDRFDP	IGHV1-18	F5_d8fp2	IGHJ5	0	None
hRBD16_A1_d9p1/K_RBDspace	ARGPYGDSN	IGHV3-53	hRBD16_A1_d9p1/K_RBDspace	IGHJ4	0	None
D3_d8l/d8k	ATSSLYYFDSSAYPRFDD	IGHV4-39	D3_d8l/d8k	IGHJ4	0	None
C6_d9p3	ARLIRYCSTTGCYGFDY	IGHV4-39	C6_d9p3	IGHJ4	0	None
B5_d9p1	ARVIRVLSERSFDY	IGHV4-31	B5_d9p1	IGHJ4	0	None
B9_d8fp2	ARDLDVAGGMDV	IGHV3-53	B9_d8fp2	IGHJ6	0	None
B5_d9p3	AKGSNYYDSSGYFGHDAFDI	IGHV3-30	B5_d9p3	IGHJ3	0	None
E5_d9p3	AAPHCSSTICSDAFDI	IGHV1-58	E5_d9p3	IGHJ3	0	None
H7_d8lp1	ARDGYDWNNAYYYAMDV	IGHV4-30-4	H7_d8lp1	IGHJ6	0	None
E3_d9p3	AKDLGDIVATDIPDY	IGHV3-23	E3_d9p3	IGHJ4	0	None
E3_d9p2	ARDGYDWNYAYYYAMDV	IGHV4-30-4	E3_d9p2	IGHJ6	0	None
A6_d8/d9f	AREFEPDSPIYDITMPVGFDH	IGHV3-33	A6_d8/d9f	IGHJ4	0	None
G12_d8kp1	VRHNAVSDISMLRGVPYNYYGMDV	IGHV5-10-1	G12_d8kp1	IGHJ6	0	None
A7_d9p3	ARGPYGDSN	IGHV3-53	A7_d9p3	IGHJ4	0	None
E11_d8fp2	ARVGQTAIAALDDAFDI	IGHV7-4-1	E11_d8fp2	IGHJ3	0	None
A7_d9p1	ARDLLEAGGMDV	IGHV3-53	A7_d9p1	IGHJ6	0	None
G1_d8/d9f	AKAGGGPYCGGGNCYVHYFDY	IGHV3-30	G1_d8/d9f	IGHJ4	0	None
hRBD2_C11_d8kp3/K_RBD	ARVGRTAIAALDDAFDI	IGHV7-4-1	hRBD2_C11_d8kp3/K_RBD	IGHJ3	0	None
D4_d9p2	ARRRAGSYFKDLSDY	IGHV4-39	D4_d9p2	IGHJ4	0	None
F5_d8kp1	ARDLVVAGGMDV	IGHV3-53	F5_d8kp1	IGHJ6	0	None
F5_d8kp3	ARVCTLVRGFKDDLDL	IGHV2-70	F5_d8kp3	IGHJ2	0	None
A10_d9p4	ARSISWLIGEADAFDI	IGHV4-31	A10_d9p4	IGHJ3	0	None
E7_d8kp1	ARSISWLIGEADAFDI	IGHV4-31	E7_d8kp1	IGHJ3	0	None
D12_d9p2	ARRRAGTYYKDLFDY	IGHV4-39	D12_d9p2	IGHJ4	0	None
G2_d8l/d8k	ARDRKYCSSTSCSNGGDYFDY	IGHV1-46	G2_d8l/d8k	IGHJ4	0	None
F5_d9p3	ARGYGDLHFDY	IGHV3-66	F5_d9p3	IGHJ4	0	None
D4_d8lp1	ATSYYYDNSGYYYTPRDSYYGMDV	IGHV3-66	D4_d8lp1	IGHJ6	0	None
B7_d8lp1	ARPIAAGAVQY	IGHV2-5	B7_d8lp1	IGHJ4	0	None
D6_d9p5/d8fp3	ARGHLIGSCGGGGCYSGPDPSNWFDP	IGHV4-34	D6_d9p5/d8fp3	IGHJ5	0	None
F10_d8l/d8k	ARDIDGDYVTYYYGMDV	IGHV3-33	F10_d8l/d8k	IGHJ6	0	None
D11_d9p2	ARQTWLRAGLDY	IGHV4-39	D11_d9p2	IGHJ4	0	None
E10_d8fp2	ARGDYSDSSGYLAPPFDY	IGHV4-59	E10_d8fp2	IGHJ4	0	None
D9_d8kp1	ARVASGFRIAAALERNWFDP	IGHV1-2	D9_d8kp1	IGHJ5	0	None
E6_d8fp2	VKDLGAYMVDYFDY	IGHV3-64D	E6_d8fp2	IGHJ4	0	None
A7_d8kp3	ARGSMVVPTAMRWTDY	IGHV1-46	A7_d8kp3	IGHJ4	0	None
B4_d8kp2	ASIEGTRSFAGNYYGMDV	IGHV3-48	B4_d8kp2	IGHJ6	0	None
F7_d8fp2	ARTTRYQLLFDY	IGHV4-30-4	F7_d8fp2	IGHJ4	0	None
H9_d9p4	ARVLPQWEILDY	IGHV3-53	H9_d9p4	IGHJ4	0	None
E5_d8kp1	ARQRAIFGVVLLGYYFDY	IGHV5-51	E5_d8kp1	IGHJ4	0	None
B1_d8l/d8k	ARQCRILGSGSYAFDM	IGHV4-39	B1_d8l/d8k	IGHJ4	0	None
A8_d9p5/d8fp3	ANGYSSADWYFDL	IGHV3-23	A8_d9p5/d8fp3	IGHJ2	0	None
B8_d8kp2	ARAYGSGSYYNLLLDDAFDI	IGHV3-20	B8_d8kp2	IGHJ3	0	None
A1_d9p2	ASGYRSADWYFDI	IGHV3-23	A1_d9p2	IGHJ2	0	None
C11_d8fp2	ARLPHYYGGMDV	IGHV3-7	C11_d8fp2	IGHJ6	0	None
F12_d8kp1	AKVLGPYCSGTNCYSGYFDY	IGHV3-33	F12_d8kp1	IGHJ4	0	None
B11_d8fp2	ARGHLIGDCGGGRCYSGPDPSNWYDP	IGHV4-34	B11_d8fp2	IGHJ5	0	None
E7_d9p5/d8fp3	AKALGPYCSGGNCLRGYFDY	IGHV3-30	E7_d9p5/d8fp3	IGHJ4	0	None
A9_d8fp2	ARAREYYDVLTGYYGFYYGMDV	IGHV3-21	A9_d8fp2	IGHJ6	0	None
C12_d8kp1	RRLGFGYHESSGYYYYGMDV	IGHV3-48	C12_d8kp1	IGHJ6	0	None
D1_d9p4	ARLNWLRGRFDY	IGHV4-39	D1_d9p4	IGHJ4	0	None
C12_d8kp2	AKARGSKYYYDSSGPRWSEYFQD	IGHV3-23	C12_d8kp2	IGHJ1	0	None
A6_d9p2	ASITYSSGWTYDY	IGHV4-39	A6_d9p2	IGHJ4	0	None
F1_d8/d9f	ARGYGDYYFDF	IGHV3-66	F1_d8/d9f	IGHJ4	0	None
B10_d8fp2	ARGHLIGDCGGGICYSGPDPSNWFDP	IGHV4-34	B10_d8fp2	IGHJ5	0	None
F11_d8kp1	ARDVFFVPARGGFDL	IGHV1-46	F11_d8kp1	IGHJ4	0	None
D10_d9p3	ARDKAVTTGNYYYNGFDV	IGHV1-46	D10_d9p3	IGHJ6	0	None
F8_d8kp2	ARDRGEGVRGSYYGYYFYYGMDV	IGHV1-69D	F8_d8kp2	IGHJ6	0	None
A3_d9p4	AKDHYPSDMKVVDISDSYYGMDV	IGHV3-33	A3_d9p4	IGHJ6	0	None
D2_d8l/d8k	AREDVQLGYYYGMDV	IGHV3-21	D2_d8l/d8k	IGHJ6	0	None
A3_d9p1	ARGGWYFGES	IGHV4-34	A3_d9p1	IGHJ5	0	None
E7_d8l/d8k	ARVTRSFYDSSGYYYRAFDI	IGHV4-31	E7_d8l/d8k	IGHJ3	0	None
G2_d8lp1	ARAHLIGHCGDGGCYSGPDPSSWFDP	IGHV4-34	G2_d8lp1	IGHJ5	0	None
F8_d8lp1	ARVLFHDYAYCFDY	IGHV4-31	F8_d8lp1	IGHJ4	0	None
A7_d8/d9f	AKARGSKYYYDSSGPRWSEYFQD	IGHV3-23	A7_d8/d9f	IGHJ1	0	None
E10_d8kp1	ARICTMVRGIKDDFDL	IGHV2-70	E10_d8kp1	IGHJ4	0	None
C2_d8l/d8k	ARVIRVLSERSFDY	IGHV4-31	C2_d8l/d8k	IGHJ4	0	None
C7_d8/d9f	VKDHRPATYGDYFDY	IGHV3-64D	C7_d8/d9f	IGHJ4	0	None
D1_d8kp2	ARHNAVTDITMLRGVPYYYYGMDV	IGHV5-10-1	D1_d8kp2	IGHJ6	0	None
B4_d9p5/d8fp3	ARVIRVLSERSFDS	IGHV4-31	B4_d9p5/d8fp3	IGHJ5	0	None
D6_d8fp2	TSEPRGFLWFGDLLPGGV	IGHV1-24	D6_d8fp2	IGHJ6	0	None
F5_d9p5/d8fp3	AKNWGSGSEAFDI	IGHV3-30-3	F5_d9p5/d8fp3	IGHJ3	0	None
F9_d9p4	ARVGQNAIAALDDAFDI	IGHV7-4-1	F9_d9p4	IGHJ3	0	None
B8_d9p3	ARETYGMDV	IGHV3-53	B8_d9p3	IGHJ6	0	None
B8_d9p1	ARDGGDSSSWYLNDDYYYYYGMDV	IGHV1-3	B8_d9p1	IGHJ6	0	None
F12_d9p3	ARVGYTSDLSYWYFDL	IGHV3-13	F12_d9p3	IGHJ2	0	None
hRBD6_G12_d9p1/L_RBD	ARTHLIGYCSGGSCYSGPDPSNWFDP	IGHV4-34	hRBD6_G12_d9p1/L_RBD	IGHJ5	0	None
F12_d9p1	ARDIHYDLLTGYYPQAPDY	IGHV1-3	F12_d9p1	IGHJ4	0	None
B3_d8kp1	ARDVSGIPAQSAGDY	IGHV1-46	B3_d8kp1	IGHJ4	0	None
B2_d9p3	ARGGDDILWHFDY	IGHV1-2	B2_d9p3	IGHJ4	0	None
H7_d8/d9f	ARGDVYYYDSSGPLDY	IGHV1-3	H7_d8/d9f	IGHJ4	0	None
H10_d9p3	ARDVSGIPAQSAGDY	IGHV1-46	H10_d9p3	IGHJ4	0	None
B7_d9p4	AREIPFPALDY	IGHV2-70	B7_d9p4	IGHJ4	0	None
hRBD1_C5_d8kp1/K_RBD	ARVGQTAIAALDDAFDI	IGHV7-4-1	hRBD1_C5_d8kp1/K_RBD	IGHJ3	0	None
hRBD10_A12_d9p2/K_RBDspace	ARGVGATSYYYHGMDV	IGHV3-48	hRBD10_A12_d9p2/K_RBDspace	IGHJ6	0	None
G4_d8lp1	ARGRGAYFGYSSSDGWFDP	IGHV4-34	G4_d8lp1	IGHJ5	0	None
hRBD5_E11_d9p5/d8p3/L_RBD	ARAHLIGHCGDGGCYSGPDPSSWFDP	IGHV4-34	hRBD5_E11_d9p5/d8p3/L_RBD	IGHJ5	0	None
C6_d9p1	ARQLWLRGGFDY	IGHV3-66	C6_d9p1	IGHJ4	0	None
B6_d8lp1	ASRWLQHY	IGHV3-23	B6_d8lp1	IGHJ4	0	None
H11_d9p2	ARGVGATSYYYHGMDV	IGHV3-48	H11_d9p2	IGHJ6	0	None
E8_d8kp1	ARDRGSCSGGSCYSYLYYGMDV	IGHV1-69D	E8_d8kp1	IGHJ6	0	None
D2_d8kp1	AKGLPDIVGASDGFDF	IGHV3-23	D2_d8kp1	IGHJ3	0	None
G2_d9p2	VKDHRPGTYGDYFDY	IGHV3-64D	G2_d9p2	IGHJ4	0	None
G2_d9p3	AAAGTQDFYFHGFDV	IGHV4-4	G2_d9p3	IGHJ6	0	None
A2_d9p4	AKDHYPSDMKVVDISDSYYGMDV	IGHV3-33	A2_d9p4	IGHJ6	0	None
A8_d9p2	ATEPRGFVWFGDLLPGGV	IGHV1-24	A8_d9p2	IGHJ6	0	None
hRBD15_C10_d8kp1/K_RBDspace	ARDIYFVPARGGFDP	IGHV1-46	hRBD15_C10_d8kp1/K_RBDspace	IGHJ5	0	None
hRBD4_E6_d9p3/L_RBD	ARRRAGSYYKDLFDY	IGHV4-39	hRBD4_E6_d9p3/L_RBD	IGHJ4	0	None
G8_d9p4	ARVGRPLLYPGIDY	IGHV4-39	G8_d9p4	IGHJ4	0	None
C8_d9p1	ARVVSDAFDI	IGHV3-53	C8_d9p1	IGHJ3	0	None
G6_d9p3	AREDSVGYYYNSGTVRYCDF	IGHV4-31	G6_d9p3	IGHJ4	0	None
hRBD14_B2_d8kp2/K_RBDspace	ARGEMAATGLWYYFDY	IGHV3-13	hRBD14_B2_d8kp2/K_RBDspace	IGHJ4	0	None
E2_d8l/d8k	ARDRKYCSSTSCSNGGDYFDY	IGHV1-46	E2_d8l/d8k	IGHJ4	0	None
E11_d8lp1	ATTRGYSGYGAAEYFHH	IGHV1-69	E11_d8lp1	IGHJ1	0	None
C9_d9p1	AKARGSKYYYDSSGPRWSEYFQD	IGHV3-23	C9_d9p1	IGHJ1	0	None
C1_d8l/d8k	ARLNWLRGRFDS	IGHV4-39	C1_d8l/d8k	IGHJ5	0	None
D11_d8fp2	ARYPRYYYDSNIHHAFDI	IGHV4-39	D11_d8fp2	IGHJ3	0	None
C12_d9p3	AAAGTQDFYFHGLDV	IGHV4-4	C12_d9p3	IGHJ6	0	None
D6_d8/d9f	ARGHLIGHCGGGRCYSGPDPSNWFDP	IGHV4-34	D6_d8/d9f	IGHJ5	0	None
A4_d9p3	ARRSTMTRWGAFDI	IGHV4-31	A4_d9p3	IGHJ3	0	None
D5_d9p3	TTGIDIVVVTDIDDAFDI	IGHV3-15	D5_d9p3	IGHJ3	0	None
E10_d9p5/d8p3	ARDWGAVDTIGRDY	IGHV1-18	E10_d9p5/d8p3	IGHJ4	0	None
B4_d9p2	TRDRNSRITSFGVVIYEDYYYGMDV	IGHV3-49	B4_d9p2	IGHJ6	0	None
G9_d9p3	ARLIRYCSTTGCYGFDY	IGHV4-39	G9_d9p3	IGHJ4	0	None
C12_d8l/d8k	ARVLGLIITGPAY	IGHV1-18	C12_d8l/d8k	IGHJ4	0	None
B10_d8kp1	ARSLQWLVDEPDAFDI	IGHV3-11	B10_d8kp1	IGHJ3	0	None
E1_d8/9fp1	ARGRGAYFGYSSSDGWFDP	IGHV4-34	E1_d8/9fp1	IGHJ5	0	None
G5_d8l/d8k	ARVIRVLSERSFDY	IGHV4-30-4	G5_d8l/d8k	IGHJ4	0	None
H5_d8lp1	SRGNYYDSSGYLAPPFDY	IGHV4-59	H5_d8lp1	IGHJ4	0	None
F1_d8kp1	ARSLQWLVEEADAFDI	IGHV3-11	F1_d8kp1	IGHJ3	0	None
D4_d9p3	ARDGYDWNYAYYYAMDV	IGHV4-30-4	D4_d9p3	IGHJ6	0	None
F1_d8kp2	ARGGWYFGES	IGHV4-34	F1_d8kp2	IGHJ5	0	None
D6_d9p3	ARVLPQWEILDY	IGHV3-53	D6_d9p3	IGHJ4	0	None
B12_d8l/d8k	ARRRAGTYFKDLLDY	IGHV4-39	B12_d8l/d8k	IGHJ4	0	None
H3_d9p1	AAPHCSSTICSDAFDI	IGHV1-58	H3_d9p1	IGHJ3	0	None
hRBD3_G7_d9p5/d8fp3/L_RBD	ARRRAGSYFKDLSDY	IGHV4-39	hRBD3_G7_d9p5/d8fp3/L_RBD	IGHJ4	0	None
H3_d9p3	ARDLVVAGGLDV	IGHV3-53	H3_d9p3	IGHJ6	0	None
A5_d8l/d8k	ARRRAGTYFKDLFDS	IGHV4-39	A5_d8l/d8k	IGHJ5	0	None
B3_d8/d9f	AWIRGYSYGSGSYAH	IGHV2-26	B3_d8/d9f	IGHJ3	0	None
hRBD13_D3_d8kp1/K_RBDspace	AKAGGGPYCGGGNCYMHYFDY	IGHV3-30	hRBD13_D3_d8kp1/K_RBDspace	IGHJ4	0	None
H3_d8fp2	VKADSFTMIGSFDC	IGHV3-64D	H3_d8fp2	IGHJ4	0	None
D2_d9p1	AWIRRYYYGSGSYAH	IGHV2-26	D2_d9p1	IGHJ1	0	None
E4_d9p5/d8fp3	ARGISDDILTGYYDENWFDP	IGHV3-74	E4_d9p5/d8fp3	IGHJ5	0	None
H5_d8kp3	ARDYGGNANYFDY	IGHV4-31	H5_d8kp3	IGHJ4	0	None
F6_d9p4	ARAYASGTYYNLLLDDPFDI	IGHV3-20	F6_d9p4	IGHJ3	0	None
H5_d8kp1	ARGYGDYYFDY	IGHV3-66	H5_d8kp1	IGHJ4	0	None
hRBD11_F9_d8/d9f/L_RBDspace	ARVNRVYGSGSYSLDP	IGHV4-31	hRBD11_F9_d8/d9f/L_RBDspace	IGHJ5	0	None
D2_d8kp3	ARATYYYDSSGYGWVDWFDP	IGHV4-59	D2_d8kp3	IGHJ5	0	None
hRBD12_B3_d9p3/K_RBDspace	ARDLQQLGGMDV	IGHV3-66	hRBD12_B3_d9p3/K_RBDspace	IGHJ6	0	None
B10_d9p3	ARDGGYVPASDGFDI	IGHV1-46	B10_d9p3	IGHJ3	0	None
H8_d8kp2	ARVGRAAIAALDDAFDI	IGHV7-4-1	H8_d8kp2	IGHJ3	0	None
F6_d9p2	ARAHLIGHCGGGSCYSGPDPSNWFDP	IGHV4-34	F6_d9p2	IGHJ5	0	None
A2_d8lp1	ARPIAAGAVQY	IGHV2-5	A2_d8lp1	IGHJ4	0	None
C2_d9p2	ARGATTVTMVFDY	IGHV3-13	C2_d9p2	IGHJ4	0	None
A1_d9p5/d8fp3	ARSLQWLVEEPDAFDI	IGHV3-11	A1_d9p5/d8fp3	IGHJ3	0	None
C11_d9p3	ARVVSDAFDI	IGHV3-53	C11_d9p3	IGHJ3	0	None
C11_d9p2	AAAGTQDFYFHGLDV	IGHV4-4	C11_d9p2	IGHJ6	0	None
C4_d8kp1	ARVGQTAIAALDDAFDI	IGHV7-4-1	C4_d8kp1	IGHJ3	0	None
B10_d8lp1	ARDSSSSSGVGDGMDV	IGHV4-34	B10_d8lp1	IGHJ6	0	None
G5_d8fp2	ATEPRGFLWFGDLLPGGV	IGHV1-24	G5_d8fp2	IGHJ6	0	None
F3_d8kp1	ARGYGDLHFDY	IGHV3-66	F3_d8kp1	IGHJ4	0	None
E9_d9p1	ARRRWLRGAFDI	IGHV4-4	E9_d9p1	IGHJ3	0	None
A5_d8fp2	ARSLQWLVEEPDAFDI	IGHV3-11	A5_d8fp2	IGHJ3	0	None
hRBD9_H8_d9p3/K_RBDspace	ARDLVAYGMDV	IGHV3-53	hRBD9_H8_d9p3/K_RBDspace	IGHJ6	0	None
D4_d9p1	ARLLGAVNPFDYFDS	IGHV4-39	D4_d9p1	IGHJ5	0	None
A8_d8kp3	ARSISWLIGEADAFDI	IGHV4-31	A8_d8kp3	IGHJ3	0	None
E3_d9p4	ARASTVTTLDPFADY	IGHV3-11	E3_d9p4	IGHJ4	0	None
A7_d8lp1	ARAHLIGDCGGGSCYSGPDPSNWFDP	IGHV4-34	A7_d8lp1	IGHJ5	0	None
F4_d8lp1	ARHPAFYYDTSGYYPGAFDY	IGHV4-39	F4_d8lp1	IGHJ4	0	None
D9_d9p5/d8p3	AREPYRGHE	IGHV3-66	D9_d9p5/d8p3	IGHJ4	0	None
E8_d9p5/d8p3	ARSRTCDYFESSGYHY	IGHV2-70	E8_d9p5/d8p3	IGHJ4	0	None
G11_d9p1	ARGVLSFDTSGYEVLYSYYVMDV	IGHV1-46	G11_d9p1	IGHJ6	0	None
G8_d8kp2	ARAYGSGTYYNLLLDDPFDI	IGHV3-20	G8_d8kp2	IGHJ3	0	None
G8_d8kp1	ARIRRYSTSLVEY	IGHV3-48	G8_d8kp1	IGHJ4	0	None
