# Supplementary material for: Rapid discovery of monoclonal antibodies by microfluidics-enabled FACS of single pathogen-specific antibody-secreting cells
Source: Nat Biotechnol. 2024 Aug 14;43(6):960–70. doi: 10.1038/s41587-024-02346-5 (PMC12167710; doi:10.1038/s41587-024-02346-5)
Supplement: Supplementary file 4 — Script used for clonotyping. [file 41587_2024_2346_MOESM4_ESM.zip › Clonotyping_80pc_Script/Clonotyping_80pc_Script/hRBD_all_clonotypingoutput_clusters.txt]

CLUST_ID	REPRES	LENGTH	SIZE	MEMBERS	V_GENES	D_GENES	J_GENES	ISOTYPE_SUBCLASSES	MAXFREQ	SHAREDNESS	Sample1
1	ASRWLQHY	8	1	ASRWLQHY	{IGHV3-23:1}	{B6_d8lp1:1}	{IGHJ4:1}	{None:1}	0.005405405405405406	1	1;0.005405405405405406;1;1;0.005405405405405406;0.0
2	TRGLVSLDD	9	1	TRGLVSLDD	{IGHV2-70D:1}	{G5_d9p3:1}	{IGHJ4:1}	{None:1}	0.005405405405405406	1	1;0.005405405405405406;1;1;0.005405405405405406;0.0
3	ARGPYGDSN	9	1	ARGPYGDSN	{IGHV3-53:2}	{hRBD16_A1_d9p1/K_RBDspace:1,A7_d9p3:1}	{IGHJ4:2}	{None:2}	0.010810810810810811	1	2;0.010810810810810811;1;2;0.010810810810810811;0.0
4	ARETYGMDV	9	1	ARETYGMDV	{IGHV3-53:1}	{B8_d9p3:1}	{IGHJ6:1}	{None:1}	0.005405405405405406	1	1;0.005405405405405406;1;1;0.005405405405405406;0.0
5	AREPYRGHE	9	1	AREPYRGHE	{IGHV3-66:1}	{D9_d9p5/d8p3:1}	{IGHJ4:1}	{None:1}	0.005405405405405406	1	1;0.005405405405405406;1;1;0.005405405405405406;0.0
6	ARGGWYFGES	10	1	ARGGWYFGES	{IGHV4-34:3}	{B11_d8/9fp1:1,A3_d9p1:1,F1_d8kp2:1}	{IGHJ5:3}	{None:3}	0.016216216216216217	1	3;0.016216216216216217;1;3;0.016216216216216217;0.0
7	CHSGSYFPSY	10	1	CHSGSYFPSY	{IGHV3-23:1}	{A11_d9p5/d8p3:1}	{IGHJ4:1}	{None:1}	0.005405405405405406	1	1;0.005405405405405406;1;1;0.005405405405405406;0.0
8	ARVVSDAFDI	10	1	ARVVSDAFDI	{IGHV3-53:2}	{C8_d9p1:1,C11_d9p3:1}	{IGHJ3:2}	{None:2}	0.010810810810810811	1	2;0.010810810810810811;1;2;0.010810810810810811;0.0
9	ARGYGDYYFDY	11	4	ARDYGDYYFDY,ARGYGDYYFDY,ARGYGDLHFDY,ARGYGDYYFDF	{IGHV3-66:5}	{D11_d9p5/d8p3:1,H5_d8kp1:1,F5_d9p3:1,F3_d8kp1:1,F1_d8/d9f:1}	{IGHJ4:5}	{None:5}	0.02702702702702703	1	5;0.02702702702702703;4;1,1,2,1;0.005405405405405406,0.005405405405405406,0.010810810810810811,0.005405405405405406;0.0
10	ARDLVYYGMDV	11	1	ARDLVYYGMDV	{IGHV3-66:1}	{H2_d8l/d8k:1}	{IGHJ6:1}	{None:1}	0.005405405405405406	1	1;0.005405405405405406;1;1;0.005405405405405406;0.0
11	ARPIAAGAVQY	11	1	ARPIAAGAVQY	{IGHV2-5:2}	{B7_d8lp1:1,A2_d8lp1:1}	{IGHJ4:2}	{None:2}	0.010810810810810811	1	2;0.010810810810810811;1;2;0.010810810810810811;0.0
12	AREIPFPALDY	11	1	AREIPFPALDY	{IGHV2-70:1}	{B7_d9p4:1}	{IGHJ4:1}	{None:1}	0.005405405405405406	1	1;0.005405405405405406;1;1;0.005405405405405406;0.0
13	ARDLVAYGMDV	11	1	ARDLVAYGMDV	{IGHV3-53:1}	{hRBD9_H8_d9p3/K_RBDspace:1}	{IGHJ6:1}	{None:1}	0.005405405405405406	1	1;0.005405405405405406;1;1;0.005405405405405406;0.0
14	ARDLDVAGGMDV	12	4	ARDLLEAGGMDV,ARDLVVAGGLDV,ARDLDVAGGMDV,ARDLVVAGGMDV	{IGHV3-53:4}	{A7_d9p1:1,H3_d9p3:1,B9_d8fp2:1,F5_d8kp1:1}	{IGHJ6:4}	{None:4}	0.021621621621621623	1	4;0.021621621621621623;4;1,1,1,1;0.005405405405405406,0.005405405405405406,0.005405405405405406,0.005405405405405406;0.0
15	ARLNWLRGRFDY	12	2	ARLNWLRGRFDS,ARLNWLRGRFDY	{IGHV4-39:2}	{C1_d8l/d8k:1,D1_d9p4:1}	{IGHJ5:1,IGHJ4:1}	{None:2}	0.010810810810810811	1	2;0.010810810810810811;2;1,1;0.005405405405405406,0.005405405405405406;0.0
16	ARELFEAGGTDF	12	1	ARELFEAGGTDF	{IGHV3-66:1}	{A10_d9p5/d8p3:1}	{IGHJ4:1}	{None:1}	0.005405405405405406	1	1;0.005405405405405406;1;1;0.005405405405405406;0.0
17	ARQTWLRAGLDY	12	1	ARQTWLRAGLDY	{IGHV4-39:1}	{D11_d9p2:1}	{IGHJ4:1}	{None:1}	0.005405405405405406	1	1;0.005405405405405406;1;1;0.005405405405405406;0.0
18	ARTTRYQLLFDY	12	1	ARTTRYQLLFDY	{IGHV4-30-4:1}	{F7_d8fp2:1}	{IGHJ4:1}	{None:1}	0.005405405405405406	1	1;0.005405405405405406;1;1;0.005405405405405406;0.0
19	ARVLPQWEILDY	12	1	ARVLPQWEILDY	{IGHV3-53:2}	{H9_d9p4:1,D6_d9p3:1}	{IGHJ4:2}	{None:2}	0.010810810810810811	1	2;0.010810810810810811;1;2;0.010810810810810811;0.0
20	ARLPHYYGGMDV	12	1	ARLPHYYGGMDV	{IGHV3-7:1}	{C11_d8fp2:1}	{IGHJ6:1}	{None:1}	0.005405405405405406	1	1;0.005405405405405406;1;1;0.005405405405405406;0.0
21	ARQLWLRGGFDY	12	1	ARQLWLRGGFDY	{IGHV3-66:1}	{C6_d9p1:1}	{IGHJ4:1}	{None:1}	0.005405405405405406	1	1;0.005405405405405406;1;1;0.005405405405405406;0.0
22	ARDLQQLGGMDV	12	1	ARDLQQLGGMDV	{IGHV3-66:1}	{hRBD12_B3_d9p3/K_RBDspace:1}	{IGHJ6:1}	{None:1}	0.005405405405405406	1	1;0.005405405405405406;1;1;0.005405405405405406;0.0
23	ARRRWLRGAFDI	12	1	ARRRWLRGAFDI	{IGHV4-4:1}	{E9_d9p1:1}	{IGHJ3:1}	{None:1}	0.005405405405405406	1	1;0.005405405405405406;1;1;0.005405405405405406;0.0
24	ARDYGGNANYFHY	13	2	ARDYGGNANYFDY,ARDYGGNANYFHY	{IGHV4-31:2}	{H5_d8kp3:1,F4_d9p3:1}	{IGHJ4:2}	{None:2}	0.010810810810810811	1	2;0.010810810810810811;2;1,1;0.005405405405405406,0.005405405405405406;0.0
25	ANGYSSADWYFDL	13	1	ANGYSSADWYFDL	{IGHV3-23:1}	{A8_d9p5/d8fp3:1}	{IGHJ2:1}	{None:1}	0.005405405405405406	1	1;0.005405405405405406;1;1;0.005405405405405406;0.0
26	ASGYRSADWYFDI	13	1	ASGYRSADWYFDI	{IGHV3-23:1}	{A1_d9p2:1}	{IGHJ2:1}	{None:1}	0.005405405405405406	1	1;0.005405405405405406;1;1;0.005405405405405406;0.0
27	ASITYSSGWTYDY	13	1	ASITYSSGWTYDY	{IGHV4-39:1}	{A6_d9p2:1}	{IGHJ4:1}	{None:1}	0.005405405405405406	1	1;0.005405405405405406;1;1;0.005405405405405406;0.0
28	AKNWGSGSEAFDI	13	1	AKNWGSGSEAFDI	{IGHV3-30-3:1}	{F5_d9p5/d8fp3:1}	{IGHJ3:1}	{None:1}	0.005405405405405406	1	1;0.005405405405405406;1;1;0.005405405405405406;0.0
29	ARGGDDILWHFDY	13	1	ARGGDDILWHFDY	{IGHV1-2:1}	{B2_d9p3:1}	{IGHJ4:1}	{None:1}	0.005405405405405406	1	1;0.005405405405405406;1;1;0.005405405405405406;0.0
30	ARVLGLIITGPAY	13	1	ARVLGLIITGPAY	{IGHV1-18:1}	{C12_d8l/d8k:1}	{IGHJ4:1}	{None:1}	0.005405405405405406	1	1;0.005405405405405406;1;1;0.005405405405405406;0.0
31	ARGATTVTMVFDY	13	1	ARGATTVTMVFDY	{IGHV3-13:1}	{C2_d9p2:1}	{IGHJ4:1}	{None:1}	0.005405405405405406	1	1;0.005405405405405406;1;1;0.005405405405405406;0.0
32	ARIRRYSTSLVEY	13	1	ARIRRYSTSLVEY	{IGHV3-48:1}	{G8_d8kp1:1}	{IGHJ4:1}	{None:1}	0.005405405405405406	1	1;0.005405405405405406;1;1;0.005405405405405406;0.0
33	ARVIRVLSERSFDY	14	2	ARVIRVLSERSFDS,ARVIRVLSERSFDY	{IGHV4-31:3}	{B4_d9p5/d8fp3:1,B5_d9p1:1,C2_d8l/d8k:1}	{IGHJ5:1,IGHJ4:2}	{None:3}	0.016216216216216217	1	3;0.016216216216216217;2;1,2;0.005405405405405406,0.010810810810810811;0.0
34	ARVGRPLLYPGIDY	14	1	ARVGRPLLYPGIDY	{IGHV4-39:2}	{F11_d8lp1:1,G8_d9p4:1}	{IGHJ4:2}	{None:2}	0.010810810810810811	1	2;0.010810810810810811;1;2;0.010810810810810811;0.0
35	ARGDGTVTDYYFDY	14	1	ARGDGTVTDYYFDY	{IGHV4-34:1}	{B2_d8lp1:1}	{IGHJ4:1}	{None:1}	0.005405405405405406	1	1;0.005405405405405406;1;1;0.005405405405405406;0.0
36	VKDLGAYMVDYFDY	14	1	VKDLGAYMVDYFDY	{IGHV3-64D:1}	{E6_d8fp2:1}	{IGHJ4:1}	{None:1}	0.005405405405405406	1	1;0.005405405405405406;1;1;0.005405405405405406;0.0
37	ARVLFHDYAYCFDY	14	1	ARVLFHDYAYCFDY	{IGHV4-31:1}	{F8_d8lp1:1}	{IGHJ4:1}	{None:1}	0.005405405405405406	1	1;0.005405405405405406;1;1;0.005405405405405406;0.0
38	ARRSTMTRWGAFDI	14	1	ARRSTMTRWGAFDI	{IGHV4-31:1}	{A4_d9p3:1}	{IGHJ3:1}	{None:1}	0.005405405405405406	1	1;0.005405405405405406;1;1;0.005405405405405406;0.0
39	ARDWGAVDTIGRDY	14	1	ARDWGAVDTIGRDY	{IGHV1-18:1}	{E10_d9p5/d8p3:1}	{IGHJ4:1}	{None:1}	0.005405405405405406	1	1;0.005405405405405406;1;1;0.005405405405405406;0.0
40	ARVIRVLSERSFDY	14	1	ARVIRVLSERSFDY	{IGHV4-30-4:1}	{G5_d8l/d8k:1}	{IGHJ4:1}	{None:1}	0.005405405405405406	1	1;0.005405405405405406;1;1;0.005405405405405406;0.0
41	VKADSFTMIGSFDC	14	1	VKADSFTMIGSFDC	{IGHV3-64D:1}	{H3_d8fp2:1}	{IGHJ4:1}	{None:1}	0.005405405405405406	1	1;0.005405405405405406;1;1;0.005405405405405406;0.0
42	ARRRAGSYFKDLFDY	15	8	ARRRAGTYFKDLFDS,ARRRAGSYFKDLFDY,ARRRAGSYYKDVFDH,ARRRAGSYYKDLFDY,ARRRAGSYFKDLSDY,ARRRAGTYFKDLLDY,ARRRAGSFYKDLFDY,ARRRAGTYYKDLFDY	{IGHV4-39:9}	{A5_d8l/d8k:1,F2_d9p4:1,E10_d9p2:1,hRBD4_E6_d9p3/L_RBD:1,D4_d9p2:1,hRBD3_G7_d9p5/d8fp3/L_RBD:1,B12_d8l/d8k:1,H4_d9p1:1,D12_d9p2:1}	{IGHJ5:1,IGHJ4:8}	{None:9}	0.04864864864864865	1	9;0.04864864864864865;8;1,1,1,1,2,1,1,1;0.005405405405405406,0.005405405405405406,0.005405405405405406,0.005405405405405406,0.010810810810810811,0.005405405405405406,0.005405405405405406,0.005405405405405406;0.0
43	ARDVFFVPARGGFDP	15	3	ARDVFFVPARGGFDP,ARDVFFVPARGGFDL,ARDIYFVPARGGFDP	{IGHV1-46:3}	{D3_d9p4:1,F11_d8kp1:1,hRBD15_C10_d8kp1/K_RBDspace:1}	{IGHJ5:2,IGHJ4:1}	{None:3}	0.016216216216216217	1	3;0.016216216216216217;3;1,1,1;0.005405405405405406,0.005405405405405406,0.005405405405405406;0.0
44	VKDHRPATYGDYFDY	15	2	VKDHRPATYGDYFDY,VKDHRPGTYGDYFDY	{IGHV3-64D:2}	{C7_d8/d9f:1,G2_d9p2:1}	{IGHJ4:2}	{None:2}	0.010810810810810811	1	2;0.010810810810810811;2;1,1;0.005405405405405406,0.005405405405405406;0.0
45	AAAGTQDFYFHGFDV	15	2	AAAGTQDFYFHGLDV,AAAGTQDFYFHGFDV	{IGHV4-4:3}	{C12_d9p3:1,C11_d9p2:1,G2_d9p3:1}	{IGHJ6:3}	{None:3}	0.016216216216216217	1	3;0.016216216216216217;2;2,1;0.010810810810810811,0.005405405405405406;0.0
46	AWIRGYSYGSGSYAH	15	2	AWIRRYYYGSGSYAH,AWIRGYSYGSGSYAH	{IGHV2-26:2}	{D2_d9p1:1,B3_d8/d9f:1}	{IGHJ1:1,IGHJ3:1}	{None:2}	0.010810810810810811	1	2;0.010810810810810811;2;1,1;0.005405405405405406,0.005405405405405406;0.0
47	VKELGTTVTFDVFAI	15	1	VKELGTTVTFDVFAI	{IGHV3-64D:1}	{E2_d8fp2:1}	{IGHJ3:1}	{None:1}	0.005405405405405406	1	1;0.005405405405405406;1;1;0.005405405405405406;0.0
48	AKDLGDIVATDIPDY	15	1	AKDLGDIVATDIPDY	{IGHV3-23:1}	{E3_d9p3:1}	{IGHJ4:1}	{None:1}	0.005405405405405406	1	1;0.005405405405405406;1;1;0.005405405405405406;0.0
49	AREDVQLGYYYGMDV	15	1	AREDVQLGYYYGMDV	{IGHV3-21:1}	{D2_d8l/d8k:1}	{IGHJ6:1}	{None:1}	0.005405405405405406	1	1;0.005405405405405406;1;1;0.005405405405405406;0.0
50	ARDVSGIPAQSAGDY	15	1	ARDVSGIPAQSAGDY	{IGHV1-46:2}	{B3_d8kp1:1,H10_d9p3:1}	{IGHJ4:2}	{None:2}	0.010810810810810811	1	2;0.010810810810810811;1;2;0.010810810810810811;0.0
51	ARDGGYVPASDGFDI	15	1	ARDGGYVPASDGFDI	{IGHV1-46:1}	{B10_d9p3:1}	{IGHJ3:1}	{None:1}	0.005405405405405406	1	1;0.005405405405405406;1;1;0.005405405405405406;0.0
52	ARLLGAVNPFDYFDS	15	1	ARLLGAVNPFDYFDS	{IGHV4-39:1}	{D4_d9p1:1}	{IGHJ5:1}	{None:1}	0.005405405405405406	1	1;0.005405405405405406;1;1;0.005405405405405406;0.0
53	ARASTVTTLDPFADY	15	1	ARASTVTTLDPFADY	{IGHV3-11:1}	{E3_d9p4:1}	{IGHJ4:1}	{None:1}	0.005405405405405406	1	1;0.005405405405405406;1;1;0.005405405405405406;0.0
54	ARSLQWLVDEPDAFDI	16	3	ARSLQWLVEEADAFDI,ARSLQWLVDEPDAFDI,ARSLQWLVEEPDAFDI	{IGHV3-11:4}	{F1_d8kp1:1,B10_d8kp1:1,A1_d9p5/d8fp3:1,A5_d8fp2:1}	{IGHJ3:4}	{None:4}	0.021621621621621623	1	4;0.021621621621621623;3;1,1,2;0.005405405405405406,0.005405405405405406,0.010810810810810811;0.0
55	ARQSRIFGSGSYCFDI	16	1	ARQSRIFGSGSYCFDI	{IGHV4-39:1}	{G5_d8/d9f:1}	{IGHJ3:1}	{None:1}	0.005405405405405406	1	1;0.005405405405405406;1;1;0.005405405405405406;0.0
56	AAPHCSSTICSDAFDI	16	1	AAPHCSSTICSDAFDI	{IGHV1-58:2}	{E5_d9p3:1,H3_d9p1:1}	{IGHJ3:2}	{None:2}	0.010810810810810811	1	2;0.010810810810810811;1;2;0.010810810810810811;0.0
57	ARVCTLVRGFKDDLDL	16	1	ARVCTLVRGFKDDLDL	{IGHV2-70:1}	{F5_d8kp3:1}	{IGHJ2:1}	{None:1}	0.005405405405405406	1	1;0.005405405405405406;1;1;0.005405405405405406;0.0
58	ARSISWLIGEADAFDI	16	1	ARSISWLIGEADAFDI	{IGHV4-31:3}	{A10_d9p4:1,E7_d8kp1:1,A8_d8kp3:1}	{IGHJ3:3}	{None:3}	0.016216216216216217	1	3;0.016216216216216217;1;3;0.016216216216216217;0.0
59	ARGSMVVPTAMRWTDY	16	1	ARGSMVVPTAMRWTDY	{IGHV1-46:1}	{A7_d8kp3:1}	{IGHJ4:1}	{None:1}	0.005405405405405406	1	1;0.005405405405405406;1;1;0.005405405405405406;0.0
60	ARQCRILGSGSYAFDM	16	1	ARQCRILGSGSYAFDM	{IGHV4-39:1}	{B1_d8l/d8k:1}	{IGHJ4:1}	{None:1}	0.005405405405405406	1	1;0.005405405405405406;1;1;0.005405405405405406;0.0
61	ARICTMVRGIKDDFDL	16	1	ARICTMVRGIKDDFDL	{IGHV2-70:1}	{E10_d8kp1:1}	{IGHJ4:1}	{None:1}	0.005405405405405406	1	1;0.005405405405405406;1;1;0.005405405405405406;0.0
62	ARVGYTSDLSYWYFDL	16	1	ARVGYTSDLSYWYFDL	{IGHV3-13:1}	{F12_d9p3:1}	{IGHJ2:1}	{None:1}	0.005405405405405406	1	1;0.005405405405405406;1;1;0.005405405405405406;0.0
63	ARGDVYYYDSSGPLDY	16	1	ARGDVYYYDSSGPLDY	{IGHV1-3:1}	{H7_d8/d9f:1}	{IGHJ4:1}	{None:1}	0.005405405405405406	1	1;0.005405405405405406;1;1;0.005405405405405406;0.0
64	ARGVGATSYYYHGMDV	16	1	ARGVGATSYYYHGMDV	{IGHV3-48:2}	{hRBD10_A12_d9p2/K_RBDspace:1,H11_d9p2:1}	{IGHJ6:2}	{None:2}	0.010810810810810811	1	2;0.010810810810810811;1;2;0.010810810810810811;0.0
65	AKGLPDIVGASDGFDF	16	1	AKGLPDIVGASDGFDF	{IGHV3-23:1}	{D2_d8kp1:1}	{IGHJ3:1}	{None:1}	0.005405405405405406	1	1;0.005405405405405406;1;1;0.005405405405405406;0.0
66	ARGEMAATGLWYYFDY	16	1	ARGEMAATGLWYYFDY	{IGHV3-13:1}	{hRBD14_B2_d8kp2/K_RBDspace:1}	{IGHJ4:1}	{None:1}	0.005405405405405406	1	1;0.005405405405405406;1;1;0.005405405405405406;0.0
67	ARVNRVYGSGSYSLDP	16	1	ARVNRVYGSGSYSLDP	{IGHV4-31:1}	{hRBD11_F9_d8/d9f/L_RBDspace:1}	{IGHJ5:1}	{None:1}	0.005405405405405406	1	1;0.005405405405405406;1;1;0.005405405405405406;0.0
68	ARDSSSSSGVGDGMDV	16	1	ARDSSSSSGVGDGMDV	{IGHV4-34:1}	{B10_d8lp1:1}	{IGHJ6:1}	{None:1}	0.005405405405405406	1	1;0.005405405405405406;1;1;0.005405405405405406;0.0
69	ARSRTCDYFESSGYHY	16	1	ARSRTCDYFESSGYHY	{IGHV2-70:1}	{E8_d9p5/d8p3:1}	{IGHJ4:1}	{None:1}	0.005405405405405406	1	1;0.005405405405405406;1;1;0.005405405405405406;0.0
70	ARVGRTAIAALDDAFDI	17	4	ARVGQNAIAALDDAFDI,ARVGQTAIAALDDAFDI,ARVGRTAIAALDDAFDI,ARVGRAAIAALDDAFDI	{IGHV7-4-1:7}	{F9_d9p4:1,E11_d8fp2:1,hRBD1_C5_d8kp1/K_RBD:1,C4_d8kp1:1,D1_d8kp3:1,hRBD2_C11_d8kp3/K_RBD:1,H8_d8kp2:1}	{IGHJ3:7}	{None:7}	0.03783783783783784	1	7;0.03783783783783784;4;1,3,2,1;0.005405405405405406,0.016216216216216217,0.010810810810810811,0.005405405405405406;0.0
71	ATTRGYSGYGAAEYFQH	17	2	ATTRGYSGYGAAEYFQH,ATTRGYSGYGAAEYFHH	{IGHV1-69:2}	{F1_d9p4:1,E11_d8lp1:1}	{IGHJ1:2}	{None:2}	0.010810810810810811	1	2;0.010810810810810811;2;1,1;0.005405405405405406,0.005405405405405406;0.0
72	ARDGYDWNNAYYYAMDV	17	2	ARDGYDWNYAYYYAMDV,ARDGYDWNNAYYYAMDV	{IGHV4-30-4:3}	{E3_d9p2:1,D4_d9p3:1,H7_d8lp1:1}	{IGHJ6:3}	{None:3}	0.016216216216216217	1	3;0.016216216216216217;2;2,1;0.010810810810810811,0.005405405405405406;0.0
73	AKEGGGGYGFRGGYFDY	17	1	AKEGGGGYGFRGGYFDY	{IGHV3-30-3:1}	{D3_d9p2:1}	{IGHJ4:1}	{None:1}	0.005405405405405406	1	1;0.005405405405405406;1;1;0.005405405405405406;0.0
74	ARLIRYCSTTGCYGFDY	17	1	ARLIRYCSTTGCYGFDY	{IGHV4-39:2}	{C6_d9p3:1,G9_d9p3:1}	{IGHJ4:2}	{None:2}	0.010810810810810811	1	2;0.010810810810810811;1;2;0.010810810810810811;0.0
75	ARDIDGDYVTYYYGMDV	17	1	ARDIDGDYVTYYYGMDV	{IGHV3-33:1}	{F10_d8l/d8k:1}	{IGHJ6:1}	{None:1}	0.005405405405405406	1	1;0.005405405405405406;1;1;0.005405405405405406;0.0
76	TSEPRGFLWFGDLLPGGV	18	3	TSEPRGFLWFGDLLPGGV,ATEPRGFLWFGDLLPGGV,ATEPRGFVWFGDLLPGGV	{IGHV1-24:3}	{D6_d8fp2:1,G5_d8fp2:1,A8_d9p2:1}	{IGHJ6:3}	{None:3}	0.016216216216216217	1	3;0.016216216216216217;3;1,1,1;0.005405405405405406,0.005405405405405406,0.005405405405405406;0.0
77	ARGDYSDSSGYLAPPFDY	18	2	ARGDYSDSSGYLAPPFDY,SRGNYYDSSGYLAPPFDY	{IGHV4-59:2}	{E10_d8fp2:1,H5_d8lp1:1}	{IGHJ4:2}	{None:2}	0.010810810810810811	1	2;0.010810810810810811;2;1,1;0.005405405405405406,0.005405405405405406;0.0
78	ATSSLYYFDSSAYPRFDD	18	1	ATSSLYYFDSSAYPRFDD	{IGHV4-39:1}	{D3_d8l/d8k:1}	{IGHJ4:1}	{None:1}	0.005405405405405406	1	1;0.005405405405405406;1;1;0.005405405405405406;0.0
79	ASIEGTRSFAGNYYGMDV	18	1	ASIEGTRSFAGNYYGMDV	{IGHV3-48:1}	{B4_d8kp2:1}	{IGHJ6:1}	{None:1}	0.005405405405405406	1	1;0.005405405405405406;1;1;0.005405405405405406;0.0
80	ARQRAIFGVVLLGYYFDY	18	1	ARQRAIFGVVLLGYYFDY	{IGHV5-51:1}	{E5_d8kp1:1}	{IGHJ4:1}	{None:1}	0.005405405405405406	1	1;0.005405405405405406;1;1;0.005405405405405406;0.0
81	ARDKAVTTGNYYYNGFDV	18	1	ARDKAVTTGNYYYNGFDV	{IGHV1-46:1}	{D10_d9p3:1}	{IGHJ6:1}	{None:1}	0.005405405405405406	1	1;0.005405405405405406;1;1;0.005405405405405406;0.0
82	ARYPRYYYDSNIHHAFDI	18	1	ARYPRYYYDSNIHHAFDI	{IGHV4-39:1}	{D11_d8fp2:1}	{IGHJ3:1}	{None:1}	0.005405405405405406	1	1;0.005405405405405406;1;1;0.005405405405405406;0.0
83	TTGIDIVVVTDIDDAFDI	18	1	TTGIDIVVVTDIDDAFDI	{IGHV3-15:1}	{D5_d9p3:1}	{IGHJ3:1}	{None:1}	0.005405405405405406	1	1;0.005405405405405406;1;1;0.005405405405405406;0.0
84	ARVFWNGYSGYDRMDRFDP	19	1	ARVFWNGYSGYDRMDRFDP	{IGHV1-18:2}	{F10_d8fp2:1,F5_d8fp2:1}	{IGHJ5:2}	{None:2}	0.010810810810810811	1	2;0.010810810810810811;1;2;0.010810810810810811;0.0
85	ARDIHYDLLTGYYPQAPDY	19	1	ARDIHYDLLTGYYPQAPDY	{IGHV1-3:1}	{F12_d9p1:1}	{IGHJ4:1}	{None:1}	0.005405405405405406	1	1;0.005405405405405406;1;1;0.005405405405405406;0.0
86	ARGRGAYFGYSSSDGWFDP	19	1	ARGRGAYFGYSSSDGWFDP	{IGHV4-34:2}	{G4_d8lp1:1,E1_d8/9fp1:1}	{IGHJ5:2}	{None:2}	0.010810810810810811	1	2;0.010810810810810811;1;2;0.010810810810810811;0.0
87	ARAYGSGSYYNLLLDDAFDI	20	3	ARAYGSGSYYNLLLDDAFDI,ARAYGSGTYYNLLLDDPFDI,ARAYASGTYYNLLLDDPFDI	{IGHV3-20:3}	{B8_d8kp2:1,G8_d8kp2:1,F6_d9p4:1}	{IGHJ3:3}	{None:3}	0.016216216216216217	1	3;0.016216216216216217;3;1,1,1;0.005405405405405406,0.005405405405405406,0.005405405405405406;0.0
88	AKVLGPYCGGGDCYSGYFDY	20	2	AKVLGPYCGGGDCYSGYFDY,AKVLGPYCSGTNCYSGYFDY	{IGHV3-33:2}	{C9_d8kp2:1,F12_d8kp1:1}	{IGHJ4:2}	{None:2}	0.010810810810810811	1	2;0.010810810810810811;2;1,1;0.005405405405405406,0.005405405405405406;0.0
89	AKGSNYYDSSGYFGHDAFDI	20	1	AKGSNYYDSSGYFGHDAFDI	{IGHV3-30:1}	{B5_d9p3:1}	{IGHJ3:1}	{None:1}	0.005405405405405406	1	1;0.005405405405405406;1;1;0.005405405405405406;0.0
90	ARVASGFRIAAALERNWFDP	20	1	ARVASGFRIAAALERNWFDP	{IGHV1-2:1}	{D9_d8kp1:1}	{IGHJ5:1}	{None:1}	0.005405405405405406	1	1;0.005405405405405406;1;1;0.005405405405405406;0.0
91	AKALGPYCSGGNCLRGYFDY	20	1	AKALGPYCSGGNCLRGYFDY	{IGHV3-30:1}	{E7_d9p5/d8fp3:1}	{IGHJ4:1}	{None:1}	0.005405405405405406	1	1;0.005405405405405406;1;1;0.005405405405405406;0.0
92	RRLGFGYHESSGYYYYGMDV	20	1	RRLGFGYHESSGYYYYGMDV	{IGHV3-48:1}	{C12_d8kp1:1}	{IGHJ6:1}	{None:1}	0.005405405405405406	1	1;0.005405405405405406;1;1;0.005405405405405406;0.0
93	ARVTRSFYDSSGYYYRAFDI	20	1	ARVTRSFYDSSGYYYRAFDI	{IGHV4-31:1}	{E7_d8l/d8k:1}	{IGHJ3:1}	{None:1}	0.005405405405405406	1	1;0.005405405405405406;1;1;0.005405405405405406;0.0
94	AREDSVGYYYNSGTVRYCDF	20	1	AREDSVGYYYNSGTVRYCDF	{IGHV4-31:1}	{G6_d9p3:1}	{IGHJ4:1}	{None:1}	0.005405405405405406	1	1;0.005405405405405406;1;1;0.005405405405405406;0.0
95	ARGISDDILTGYYDENWFDP	20	1	ARGISDDILTGYYDENWFDP	{IGHV3-74:1}	{E4_d9p5/d8fp3:1}	{IGHJ5:1}	{None:1}	0.005405405405405406	1	1;0.005405405405405406;1;1;0.005405405405405406;0.0
96	ARATYYYDSSGYGWVDWFDP	20	1	ARATYYYDSSGYGWVDWFDP	{IGHV4-59:1}	{D2_d8kp3:1}	{IGHJ5:1}	{None:1}	0.005405405405405406	1	1;0.005405405405405406;1;1;0.005405405405405406;0.0
97	ARHPAFYYDTSGYYPGAFDY	20	1	ARHPAFYYDTSGYYPGAFDY	{IGHV4-39:1}	{F4_d8lp1:1}	{IGHJ4:1}	{None:1}	0.005405405405405406	1	1;0.005405405405405406;1;1;0.005405405405405406;0.0
98	AKAGGGPYCGGGNCYVHYFDY	21	2	AKAGGGPYCGGGNCYMHYFDY,AKAGGGPYCGGGNCYVHYFDY	{IGHV3-30:2}	{hRBD13_D3_d8kp1/K_RBDspace:1,G1_d8/d9f:1}	{IGHJ4:2}	{None:2}	0.010810810810810811	1	2;0.010810810810810811;2;1,1;0.005405405405405406,0.005405405405405406;0.0
99	AREFEPDSPIYDITMPVGFDH	21	1	AREFEPDSPIYDITMPVGFDH	{IGHV3-33:1}	{A6_d8/d9f:1}	{IGHJ4:1}	{None:1}	0.005405405405405406	1	1;0.005405405405405406;1;1;0.005405405405405406;0.0
100	ARDRKYCSSTSCSNGGDYFDY	21	1	ARDRKYCSSTSCSNGGDYFDY	{IGHV1-46:2}	{G2_d8l/d8k:1,E2_d8l/d8k:1}	{IGHJ4:2}	{None:2}	0.010810810810810811	1	2;0.010810810810810811;1;2;0.010810810810810811;0.0
101	ARAREYYDVLTGYYGFYYGMDV	22	1	ARAREYYDVLTGYYGFYYGMDV	{IGHV3-21:1}	{A9_d8fp2:1}	{IGHJ6:1}	{None:1}	0.005405405405405406	1	1;0.005405405405405406;1;1;0.005405405405405406;0.0
102	ARDRGSCSGGSCYSYLYYGMDV	22	1	ARDRGSCSGGSCYSYLYYGMDV	{IGHV1-69D:1}	{E8_d8kp1:1}	{IGHJ6:1}	{None:1}	0.005405405405405406	1	1;0.005405405405405406;1;1;0.005405405405405406;0.0
103	AKARGSKYYYDSSGPRWSEYFQD	23	1	AKARGSKYYYDSSGPRWSEYFQD	{IGHV3-23:3}	{C12_d8kp2:1,A7_d8/d9f:1,C9_d9p1:1}	{IGHJ1:3}	{None:3}	0.016216216216216217	1	3;0.016216216216216217;1;3;0.016216216216216217;0.0
104	ARDRGEGVRGSYYGYYFYYGMDV	23	1	ARDRGEGVRGSYYGYYFYYGMDV	{IGHV1-69D:1}	{F8_d8kp2:1}	{IGHJ6:1}	{None:1}	0.005405405405405406	1	1;0.005405405405405406;1;1;0.005405405405405406;0.0
105	AKDHYPSDMKVVDISDSYYGMDV	23	1	AKDHYPSDMKVVDISDSYYGMDV	{IGHV3-33:2}	{A3_d9p4:1,A2_d9p4:1}	{IGHJ6:2}	{None:2}	0.010810810810810811	1	2;0.010810810810810811;1;2;0.010810810810810811;0.0
106	ARGVLSFDTSGYEVLYSYYVMDV	23	1	ARGVLSFDTSGYEVLYSYYVMDV	{IGHV1-46:1}	{G11_d9p1:1}	{IGHJ6:1}	{None:1}	0.005405405405405406	1	1;0.005405405405405406;1;1;0.005405405405405406;0.0
107	VRHNAVSDISMLRGVPYNYYGMDV	24	2	VRHNAVSDISMLRGVPYNYYGMDV,ARHNAVTDITMLRGVPYYYYGMDV	{IGHV5-10-1:2}	{G12_d8kp1:1,D1_d8kp2:1}	{IGHJ6:2}	{None:2}	0.010810810810810811	1	2;0.010810810810810811;2;1,1;0.005405405405405406,0.005405405405405406;0.0
108	ATSYYYDNSGYYYTPRDSYYGMDV	24	1	ATSYYYDNSGYYYTPRDSYYGMDV	{IGHV3-66:1}	{D4_d8lp1:1}	{IGHJ6:1}	{None:1}	0.005405405405405406	1	1;0.005405405405405406;1;1;0.005405405405405406;0.0
109	ARDGGDSSSWYLNDDYYYYYGMDV	24	1	ARDGGDSSSWYLNDDYYYYYGMDV	{IGHV1-3:1}	{B8_d9p1:1}	{IGHJ6:1}	{None:1}	0.005405405405405406	1	1;0.005405405405405406;1;1;0.005405405405405406;0.0
110	TRDRNSRITSFGVVIYEDYYYGMDV	25	1	TRDRNSRITSFGVVIYEDYYYGMDV	{IGHV3-49:1}	{B4_d9p2:1}	{IGHJ6:1}	{None:1}	0.005405405405405406	1	1;0.005405405405405406;1;1;0.005405405405405406;0.0
111	ARAHLIGDCGGGRCYSGPDPSNWFDP	26	10	ARAHLIGDCGGGRCYSGPDPSNWFDP,ARAHLIGHCGGGSCYSGPDPSNWFDP,ARGHLIGYCSGGSCYSGPDPSNWFDP,ARGHLIGDCGGGRCYSGPDPSNWYDP,ARGHLIGSCGGGGCYSGPDPSNWFDP,ARAHLIGHCGDGGCYSGPDPSSWFDP,ARTHLIGYCSGGSCYSGPDPSNWFDP,ARAHLIGDCGGGSCYSGPDPSNWFDP,ARGHLIGDCGGGICYSGPDPSNWFDP,ARGHLIGHCGGGRCYSGPDPSNWFDP	{IGHV4-34:11}	{hRBD8_H4_d8/d9f/L_RBD:1,F6_d9p2:1,hRBD7_H3_d9p2/K_RBD:1,B11_d8fp2:1,D6_d9p5/d8fp3:1,G2_d8lp1:1,hRBD5_E11_d9p5/d8p3/L_RBD:1,hRBD6_G12_d9p1/L_RBD:1,A7_d8lp1:1,B10_d8fp2:1,D6_d8/d9f:1}	{IGHJ5:11}	{None:11}	0.05945945945945946	1	11;0.05945945945945946;10;1,1,1,1,1,2,1,1,1,1;0.005405405405405406,0.005405405405405406,0.005405405405405406,0.005405405405405406,0.005405405405405406,0.010810810810810811,0.005405405405405406,0.005405405405405406,0.005405405405405406,0.005405405405405406;0.0
