# Supplementary material for: Rapid discovery of monoclonal antibodies by microfluidics-enabled FACS of single pathogen-specific antibody-secreting cells
Source: Nat Biotechnol. 2024 Aug 14;43(6):960–70. doi: 10.1038/s41587-024-02346-5 (PMC12167710; doi:10.1038/s41587-024-02346-5)
Supplement: Supplementary file 4 — Script used for clonotyping. [file 41587_2024_2346_MOESM4_ESM.zip › Clonotyping_80pc_Script/Clonotyping_80pc_Script/hRBD_all_clonotypingoutput_summary.txt]

--------------------------------------------------------------------------
INPUT DATASET SUMMARY
--------------------------------------------------------------------------

Input file name:  hRBD_all_clonotypinginput.txt
Number of sample(s):  1
Sample ID(s):  Sample1

Number of sequences and unique sequences per sample:
----------------------------------------------------
Sample1:	total: 185	unique: 156

Entire (combined) dataset:
--------------------------
Total number of sequences: 185
Total number of unique sequences: 156

Sequence length distribution:
-------------------------------
8:	total: 1	unique: 1
9:	total: 5	unique: 4
10:	total: 6	unique: 3
11:	total: 10	unique: 8
12:	total: 15	unique: 14
13:	total: 10	unique: 10
14:	total: 12	unique: 10
15:	total: 27	unique: 24
16:	total: 23	unique: 18
17:	total: 16	unique: 11
18:	total: 11	unique: 11
19:	total: 5	unique: 3
20:	total: 14	unique: 14
21:	total: 5	unique: 4
22:	total: 2	unique: 2
23:	total: 7	unique: 4
24:	total: 4	unique: 4
25:	total: 1	unique: 1
26:	total: 11	unique: 10


--------------------------------------------------------------------------
CLUSTERING RESULTS SUMMARY
--------------------------------------------------------------------------

Total number of clusters: 111

Number of clusters per sample:
-------------------------------
Sample1:	111

Cluster length distribution:
-------------------------------
8:	1
9:	4
10:	3
11:	5
12:	10
13:	9
14:	9
15:	12
16:	16
17:	6
18:	8
19:	3
20:	11
21:	3
22:	2
23:	4
24:	3
25:	1
26:	1

Shared clusters:
-------------------------------


--------------------------------------------------------------------------
TOP CLUSTERS
--------------------------------------------------------------------------

10 highest frequency clusters:
------------------------------
MaxFreq: 0.05945945945945946	ClustID: 111	Size: 10	Sharedness: None	Center: ARAHLIGDCGGGRCYSGPDPSNWFDP
MaxFreq: 0.04864864864864865	ClustID: 42	Size: 8	Sharedness: None	Center: ARRRAGSYFKDLFDY
MaxFreq: 0.03783783783783784	ClustID: 70	Size: 4	Sharedness: None	Center: ARVGRTAIAALDDAFDI
MaxFreq: 0.02702702702702703	ClustID: 9	Size: 4	Sharedness: None	Center: ARGYGDYYFDY
MaxFreq: 0.021621621621621623	ClustID: 14	Size: 4	Sharedness: None	Center: ARDLDVAGGMDV
MaxFreq: 0.016216216216216217	ClustID: 6	Size: 1	Sharedness: None	Center: ARGGWYFGES

10 largest clusters:
----------------------
Size: 10	ClustID: 111	MaxFreq: 0.05945945945945946	Sharedness: None	Center: ARAHLIGDCGGGRCYSGPDPSNWFDP
Size: 8	ClustID: 42	MaxFreq: 0.04864864864864865	Sharedness: None	Center: ARRRAGSYFKDLFDY
Size: 4	ClustID: 9	MaxFreq: 0.02702702702702703	Sharedness: None	Center: ARGYGDYYFDY
Size: 3	ClustID: 76	MaxFreq: 0.016216216216216217	Sharedness: None	Center: TSEPRGFLWFGDLLPGGV
Size: 2	ClustID: 72	MaxFreq: 0.016216216216216217	Sharedness: None	Center: ARDGYDWNNAYYYAMDV
