# Supplementary material for: Rapid discovery of monoclonal antibodies by microfluidics-enabled FACS of single pathogen-specific antibody-secreting cells
Source: Nat Biotechnol. 2024 Aug 14;43(6):960–70. doi: 10.1038/s41587-024-02346-5 (PMC12167710; doi:10.1038/s41587-024-02346-5)
Supplement: Supplementary file 4 — Script used for clonotyping. [file 41587_2024_2346_MOESM4_ESM.zip › Clonotyping_80pc_Script/Clonotyping_80pc_Script/mRBD_all_clonotypinginput.txt]

mRBD3_2_RBD_F6	ARGGLYYYGSSYDAMDY	IGHV1-69	None	IGHJ4	0	None
2_RBD_G3	VRAGPSFAMDY	IGHV9-1	None	IGHJ4	0	None
2_RBD_G2	VRAGPSFAMDY	IGHV9-1	None	IGHJ4	0	None
mRBD17_3_RBD_G4	VRAGPSFAMDY	IGHV9-1	None	IGHJ4	0	None
2_RBD_G5	VRAGPSFAMDY	IGHV9-1	None	IGHJ4	0	None
mRBD16_1_RBD_C4	VRAGPSFAMDY	IGHV9-1	None	IGHJ4	0	None
3_RBD_F9	ARGGVYYYGSSHYFDY	IGHV1-69	None	IGHJ2	0	None
3_RBD_F8	ARGGVYYYGSSHYFDY	IGHV1-69	None	IGHJ2	0	None
3_RBD_F3	VRAGLSFAMDY	IGHV9-1	None	IGHJ4	0	None
3_RBD_B2	VRAGPSFAMDY	IGHV9-1	None	IGHJ4	0	None
3_RBD_B1	VRAGPSFAMDY	IGHV9-1	None	IGHJ4	0	None
1_RBD_C8	ARYPLYDYDEEDYFDY	IGHV1-76	None	IGHJ2	0	None
1_RBD_D6	ARYPLYDYDEEDYFDY	IGHV1-76	None	IGHJ2	0	None
3_RBD_B9	ARYIRTGWYFDV	IGHV7-3	None	IGHJ1	0	None
mRBD13_3_RBD_D11	ARYIRTGWYFDV	IGHV7-3	None	IGHJ1	0	None
2_RBD_D11	VRAGPSFAMDY	IGHV9-1	None	IGHJ4	0	None
mRBD9_3_RBD_B6	ARYPLYDYDEEDYFDY	IGHV1-76	None	IGHJ2	0	None
3_RBD_H2	ARYIRTGWYFDV	IGHV7-3	None	IGHJ1	0	None
3_RBD_H6	VRAGPSFAMDY	IGHV9-1	None	IGHJ4	0	None
2_RBD_F12	ARSYLLPDY	IGHV1-55	None	IGHJ2	0	None
1_RBD_G11	ARYPLYDYDEEDYFDY	IGHV1-76	None	IGHJ2	0	None
mRBD22_2_RBD_F3	VRGGYYYFDY	IGHV9-1	None	IGHJ2	0	None
mRBD21_2_RBD_F2	VRWGGSYALDY	IGHV9-1	None	IGHJ4	0	None
1_RBD_G3	ARYIRTGWYFDV	IGHV7-3	None	IGHJ1	0	None
mRBD25_3_RBD_F10	ANYYGDY	IGHV1-82	None	IGHJ2	0	None
2_RBD_D2	VRAGPSFAMDY	IGHV9-1	None	IGHJ4	0	None
2_RBD_F5	ARYPLYDYDEEDYFDY	IGHV1-76	None	IGHJ2	0	None
3_RBD_H1	ARGGVYYYGSSHYFDY	IGHV1-69	None	IGHJ2	0	None
1_RBD_G10	VRAGPSFAMDY	IGHV9-1	None	IGHJ4	0	None
3_RBD_G9	VRAGPSFAMDY	IGHV9-1	None	IGHJ4	0	None
mRBD26_3_RBD_C3	ARGGLLRPMDY	IGHV1-47	None	IGHJ4	0	None
mRBD14_3_RBD_B10	ARYIRTGWYFDV	IGHV7-3	None	IGHJ1	0	None
mRBD23_3_RBD_A9	TRPGSLRSRGWYFDV	IGHV1-52	None	IGHJ1	0	None
3_RBD_E8	ARLYDNYGDYFDY	IGHV1-75	None	IGHJ2	0	None
2_RBD_D1	VRAGPSFAMDY	IGHV9-1	None	IGHJ4	0	None
mRBD11_3_RBD_C11	ARDYYYGNFDY	IGHV1-81	None	IGHJ2	0	None
mRBD12_3_RBD_B11	AREGGYGYVMDY	IGHV1-81	None	IGHJ4	0	None
3_RBD_A7	VRGGPYYAMDY	IGHV9-1	None	IGHJ4	0	None
3_RBD_C2	VRAGPSFAMDY	IGHV9-1	None	IGHJ4	0	None
mRBD19_2_RBD_H9	VRGGPYYAMDY	IGHV9-1	None	IGHJ4	0	None
mRBD24_1_RBD_F6	ARQLRR	IGHV1-26	None	IGHJ3	0	None
3_RBD_C8	ARDYYYGSFDY	IGHV1-81	None	IGHJ2	0	None
mRBD4_1_RBD_F2	ARGGVYYYGSSHYFDY	IGHV1-69	None	IGHJ2	0	None
mRBD7_1_RBD_H10	ARYPLYDYDEEDYFDY	IGHV1-76	None	IGHJ2	0	None
mRBD5_1_RBD_E10	AIDWDGDY	IGHV1-74	None	IGHJ2	0	None
mRBD2_1_RBD_B4	ARDYYYGSFDY	IGHV1-81	None	IGHJ2	0	None
mRBD20_1_RBD_F10	VRAGPSYAMDY	IGHV9-1	None	IGHJ4	0	None
mRBD1_1_RBD_G6	AILDCYWYFDV	IGHV1-74	None	IGHJ1	0	None
mRBD8_3_RBD_B12	ARYPLYDYDEEDYFDY	IGHV1-76	None	IGHJ2	0	None
mRBD10_3_RBD_D5	ARDYGSSYVDYFDY	IGHV1-76	None	IGHJ2	0	None
2_RBD_A1	VRAGPSYAMDY	IGHV9-1	None	IGHJ4	0	None
mRBD18_2_RBD_C1	VRWAGYFDY	IGHV9-1	None	IGHJ2	0	None
mRBD15_3_RBD_D4	VRAGPSYAMDY	IGHV9-1	None	IGHJ4	0	None
mRBD6_1_RBD_E1	AMDWDVDY	IGHV1-74	None	IGHJ2	0	None
