# Supplementary material for: Rapid discovery of monoclonal antibodies by microfluidics-enabled FACS of single pathogen-specific antibody-secreting cells
Source: Nat Biotechnol. 2024 Aug 14;43(6):960–70. doi: 10.1038/s41587-024-02346-5 (PMC12167710; doi:10.1038/s41587-024-02346-5)
Supplement: Supplementary file 4 — Script used for clonotyping. [file 41587_2024_2346_MOESM4_ESM.zip › Clonotyping_80pc_Script/Clonotyping_80pc_Script/mRBD_all_clonotypingoutput_clusters.txt]

CLUST_ID	REPRES	LENGTH	SIZE	MEMBERS	V_GENES	D_GENES	J_GENES	ISOTYPE_SUBCLASSES	MAXFREQ	SHAREDNESS	Sample1
1	ARQLRR	6	1	ARQLRR	{IGHV1-26:1}	{None:1}	{IGHJ3:1}	{None:1}	0.018518518518518517	1	1;0.018518518518518517;1;1;0.018518518518518517;0.0
2	ANYYGDY	7	1	ANYYGDY	{IGHV1-82:1}	{None:1}	{IGHJ2:1}	{None:1}	0.018518518518518517	1	1;0.018518518518518517;1;1;0.018518518518518517;0.0
3	AIDWDGDY	8	1	AIDWDGDY	{IGHV1-74:1}	{None:1}	{IGHJ2:1}	{None:1}	0.018518518518518517	1	1;0.018518518518518517;1;1;0.018518518518518517;0.0
4	AMDWDVDY	8	1	AMDWDVDY	{IGHV1-74:1}	{None:1}	{IGHJ2:1}	{None:1}	0.018518518518518517	1	1;0.018518518518518517;1;1;0.018518518518518517;0.0
5	ARSYLLPDY	9	1	ARSYLLPDY	{IGHV1-55:1}	{None:1}	{IGHJ2:1}	{None:1}	0.018518518518518517	1	1;0.018518518518518517;1;1;0.018518518518518517;0.0
6	VRWAGYFDY	9	1	VRWAGYFDY	{IGHV9-1:1}	{None:1}	{IGHJ2:1}	{None:1}	0.018518518518518517	1	1;0.018518518518518517;1;1;0.018518518518518517;0.0
7	VRGGYYYFDY	10	1	VRGGYYYFDY	{IGHV9-1:1}	{None:1}	{IGHJ2:1}	{None:1}	0.018518518518518517	1	1;0.018518518518518517;1;1;0.018518518518518517;0.0
8	VRAGPSYAMDY	11	4	VRAGPSFAMDY,VRGGPYYAMDY,VRAGLSFAMDY,VRAGPSYAMDY	{IGHV9-1:20}	{None:20}	{IGHJ4:20}	{None:20}	0.37037037037037035	1	20;0.37037037037037035;4;14,2,1,3;0.25925925925925924,0.037037037037037035,0.018518518518518517,0.05555555555555555;0.0
9	ARDYYYGNFDY	11	2	ARDYYYGSFDY,ARDYYYGNFDY	{IGHV1-81:3}	{None:3}	{IGHJ2:3}	{None:3}	0.05555555555555555	1	3;0.05555555555555555;2;2,1;0.037037037037037035,0.018518518518518517;0.0
10	VRWGGSYALDY	11	1	VRWGGSYALDY	{IGHV9-1:1}	{None:1}	{IGHJ4:1}	{None:1}	0.018518518518518517	1	1;0.018518518518518517;1;1;0.018518518518518517;0.0
11	ARGGLLRPMDY	11	1	ARGGLLRPMDY	{IGHV1-47:1}	{None:1}	{IGHJ4:1}	{None:1}	0.018518518518518517	1	1;0.018518518518518517;1;1;0.018518518518518517;0.0
12	AILDCYWYFDV	11	1	AILDCYWYFDV	{IGHV1-74:1}	{None:1}	{IGHJ1:1}	{None:1}	0.018518518518518517	1	1;0.018518518518518517;1;1;0.018518518518518517;0.0
13	ARYIRTGWYFDV	12	1	ARYIRTGWYFDV	{IGHV7-3:5}	{None:5}	{IGHJ1:5}	{None:5}	0.09259259259259259	1	5;0.09259259259259259;1;5;0.09259259259259259;0.0
14	AREGGYGYVMDY	12	1	AREGGYGYVMDY	{IGHV1-81:1}	{None:1}	{IGHJ4:1}	{None:1}	0.018518518518518517	1	1;0.018518518518518517;1;1;0.018518518518518517;0.0
15	ARLYDNYGDYFDY	13	1	ARLYDNYGDYFDY	{IGHV1-75:1}	{None:1}	{IGHJ2:1}	{None:1}	0.018518518518518517	1	1;0.018518518518518517;1;1;0.018518518518518517;0.0
16	ARDYGSSYVDYFDY	14	1	ARDYGSSYVDYFDY	{IGHV1-76:1}	{None:1}	{IGHJ2:1}	{None:1}	0.018518518518518517	1	1;0.018518518518518517;1;1;0.018518518518518517;0.0
17	TRPGSLRSRGWYFDV	15	1	TRPGSLRSRGWYFDV	{IGHV1-52:1}	{None:1}	{IGHJ1:1}	{None:1}	0.018518518518518517	1	1;0.018518518518518517;1;1;0.018518518518518517;0.0
18	ARGGVYYYGSSHYFDY	16	1	ARGGVYYYGSSHYFDY	{IGHV1-69:4}	{None:4}	{IGHJ2:4}	{None:4}	0.07407407407407407	1	4;0.07407407407407407;1;4;0.07407407407407407;0.0
19	ARYPLYDYDEEDYFDY	16	1	ARYPLYDYDEEDYFDY	{IGHV1-76:7}	{None:7}	{IGHJ2:7}	{None:7}	0.12962962962962962	1	7;0.12962962962962962;1;7;0.12962962962962962;0.0
20	ARGGLYYYGSSYDAMDY	17	1	ARGGLYYYGSSYDAMDY	{IGHV1-69:1}	{None:1}	{IGHJ4:1}	{None:1}	0.018518518518518517	1	1;0.018518518518518517;1;1;0.018518518518518517;0.0
