# Supplementary material for: Rapid discovery of monoclonal antibodies by microfluidics-enabled FACS of single pathogen-specific antibody-secreting cells
Source: Nat Biotechnol. 2024 Aug 14;43(6):960–70. doi: 10.1038/s41587-024-02346-5 (PMC12167710; doi:10.1038/s41587-024-02346-5)
Supplement: Supplementary file 4 — Script used for clonotyping. [file 41587_2024_2346_MOESM4_ESM.zip › Clonotyping_80pc_Script/Clonotyping_80pc_Script/mRBD_all_clonotypingoutput_summary.txt]

--------------------------------------------------------------------------
INPUT DATASET SUMMARY
--------------------------------------------------------------------------

Input file name:  mRBD_all_clonotypinginput.txt
Number of sample(s):  1
Sample ID(s):  Sample1

Number of sequences and unique sequences per sample:
----------------------------------------------------
Sample1:	total: 54	unique: 24

Entire (combined) dataset:
--------------------------
Total number of sequences: 54
Total number of unique sequences: 24

Sequence length distribution:
-------------------------------
6:	total: 1	unique: 1
7:	total: 1	unique: 1
8:	total: 2	unique: 2
9:	total: 2	unique: 2
10:	total: 1	unique: 1
11:	total: 26	unique: 9
12:	total: 6	unique: 2
13:	total: 1	unique: 1
14:	total: 1	unique: 1
15:	total: 1	unique: 1
16:	total: 11	unique: 2
17:	total: 1	unique: 1


--------------------------------------------------------------------------
CLUSTERING RESULTS SUMMARY
--------------------------------------------------------------------------

Total number of clusters: 20

Number of clusters per sample:
-------------------------------
Sample1:	20

Cluster length distribution:
-------------------------------
6:	1
7:	1
8:	2
9:	2
10:	1
11:	5
12:	2
13:	1
14:	1
15:	1
16:	2
17:	1

Shared clusters:
-------------------------------


--------------------------------------------------------------------------
TOP CLUSTERS
--------------------------------------------------------------------------

10 highest frequency clusters:
------------------------------
MaxFreq: 0.37037037037037035	ClustID: 8	Size: 4	Sharedness: None	Center: VRAGPSYAMDY
MaxFreq: 0.12962962962962962	ClustID: 19	Size: 1	Sharedness: None	Center: ARYPLYDYDEEDYFDY
MaxFreq: 0.09259259259259259	ClustID: 13	Size: 1	Sharedness: None	Center: ARYIRTGWYFDV
MaxFreq: 0.07407407407407407	ClustID: 18	Size: 1	Sharedness: None	Center: ARGGVYYYGSSHYFDY
MaxFreq: 0.05555555555555555	ClustID: 9	Size: 2	Sharedness: None	Center: ARDYYYGNFDY
MaxFreq: 0.018518518518518517	ClustID: 14	Size: 1	Sharedness: None	Center: AREGGYGYVMDY

10 largest clusters:
----------------------
Size: 4	ClustID: 8	MaxFreq: 0.37037037037037035	Sharedness: None	Center: VRAGPSYAMDY
Size: 2	ClustID: 9	MaxFreq: 0.05555555555555555	Sharedness: None	Center: ARDYYYGNFDY
Size: 1	ClustID: 14	MaxFreq: 0.018518518518518517	Sharedness: None	Center: AREGGYGYVMDY
