# Supplementary material for: Rapid discovery of monoclonal antibodies by microfluidics-enabled FACS of single pathogen-specific antibody-secreting cells
Source: Nat Biotechnol. 2024 Aug 14;43(6):960–70. doi: 10.1038/s41587-024-02346-5 (PMC12167710; doi:10.1038/s41587-024-02346-5)
Supplement: Supplementary file 4 — Script used for clonotyping. [file 41587_2024_2346_MOESM4_ESM.zip › Clonotyping_80pc_Script/Clonotyping_80pc_Script/README]

###Example Usage

"""
python Clonotyper_80pc.py -i hRBD_all_clonotypinginput.txt -o hRBD_all_clonotypingoutput -a V
"""

#Will define clonotypes as within 80% sequence ID (or LD of 1 if L<5) and require a match V gene. Specify VJ to condition also on a matching J gene.
