# Supplementary material for: Rapid discovery of monoclonal antibodies by microfluidics-enabled FACS of single pathogen-specific antibody-secreting cells
Source: Nat Biotechnol. 2024 Aug 14;43(6):960–70. doi: 10.1038/s41587-024-02346-5 (PMC12167710; doi:10.1038/s41587-024-02346-5)
Supplement: Supplementary file 5 — Source data for Figs. 7 and 9. [file 41587_2024_2346_MOESM5_ESM.xlsx]

## Sheet: SI Fig 7
	luminescence [% of max]
antibody [µg/mL]	RBD1 WT		RBD1 BA.1		RBD2 WT		RBD2 BA.1		RBD13 WT		RBD15 WT
100	19.6574	24.1659	19.7722	26.7426	15.0323	18.2032	24.7328	30.5725	5.0517	8.50812	15.3959	15.8011
33.3334	24.3463	25.248	52.3918	32.0729	18.4381	21.2566	55.7252	57.6336	52.2895	57.9025	63.3518	48.6188
11.1111	23.9856	23.2642	62.4146	77.9043	18.3206	16.9113	87.4046	79.0076	77.4003	88.6263	71.0866	76.6114
3.7037	22.5428	23.9856	92.9385	97.4943	18.9078	20.3171	93.1298	106.489	76.514	81.2408	97.9742	90.2394
1.23457	22.5428	27.9531	82.9157	92.0273	17.7334	23.2531	90.8397	93.8931	105.465	94.5347	95.3959	94.6593
0.411519	25.789	26.33	97.4943	102.506	21.1392	30.0646	95.4198	104.58	90.6942	94.5347	95.7643	80.2947
0.137173	50.3156	44.184	87.4715	112.073	48.855	50.4991	80.1527	92.3664	83.0133	83.0133	98.3425	101.657
0.0457246	102.976	97.0243	73.3485	74.2597	93.1298	106.87	75.1908	74.4275	79.7637	73.8552	73.2965	89.8711
	luminescence [% of max]
antibody [µg/mL]	RBD3 WT		RBD3 BA.1		RBD4 WT		RBD4 BA.1		RBD5 WT		RBD5 BA.1		RBD6 WT		RBD6 BA.1		RBD8 WT		RBD8 BA.1		RBD9 WT		RBD9 BA.1		RBD12 WT		RBD12 BA.1		RBD16 WT		RBD16 BA.1		hS1-1 WT		hS1-1 BA.1		Ronapreve cocktail WT
10	10.2158	10.48	10.1167	10.6226	7.84452	8.76325	12.5234	10.9159	7.50733	8.68035	62.8676	83.4559	6.17647	6.17647	85.977	61.1494	5.57018	5.78947	63.7899	62.2889	6.14286	6.04762	21.0811	18.3108	5.80311	6.01036	32	52.5714	4.50331	5.38631	6.80556	6.73611	18.4428	18.0049	59.3343	80.7525	2.33645	4.11215
3.33334	10.8322	9.5993	33.93	30.5837	8.55124	10.318	41.1215	36.6729	7.74193	8.03519	95.2206	91.5441	6.66667	8.18628	97.0115	79.5402	6.22807	6.49123	72.7955	89.681	6.85714	7.04762	41.8919	75.3378	6.21762	6.06218	66.2857	69.7143	5.73951	5.47461	7.15278	7.29167	18.9294	20.7786	86.2518	85.0941	4.17446	4.33022
1.11111	11.0964	10.3038	77.0428	69.6498	8.69258	8.83392	68.785	76.2617	7.56598	8.26979	101.471	98.5294	7.69608	7.54902	108.506	88.2759	6.71053	7.0614	86.3039	91.182	7.19048	6.80952	56.0811	75	5.69948	6.11399	76.8571	88.5714	7.63797	10.4636	8.81944	24.7569	30.9002	26.8127	89.725	90.5934	2.07477	4.17446
0.370374	11.0084	11.1845	108.949	82.1012	8.69258	11.6608	89.7196	83.3645	7.85924	7.68328	89.7059	94.8529	8.97059	10.5392	98.3908	100.23	8.42105	9.03509	87.4296	81.0507	9.52381	8.57143	91.2162	83.4459	6.32124	8.0829	90.5714	86.5714	18.0132	13.5982	48.9583	58.6806	35.3285	39.708	94.356	105.644	4.081	3.4891
0.123455	12.3294	12.3294	101.556	98.4436	11.6608	10.8127	102.804	97.1963	14.4282	14.0762	94.8529	91.9118	16.6667	16.4706	106.207	93.7931	21.7544	21.7982	94.5591	105.441	18.9048	23.9048	97.2973	102.703	16.5285	23.0052	86.5714	82.2857	33.6424	31.6556	63.5417	77.4306	53.0414	49.635	101.302	97.2504	3.73832	7.75701
0.0411519	18.2298	25.3633	98.0545	98.4436	18.7986	19.2226	89.3458	92.7103	28.2111	18.0059	92.2794	87.1324	42.6961	34.951	107.586	80.9195	65.7895	55.7018	102.439	92.6829	57.1429	41.6191	89.1892	88.8513	42.6425	38.6529	96.5714	103.429	60.9271	78.5872	104.514	93.75	91.9708	80.292	94.356	90.0145	26.3551	28.4424
0.0137173	53.0163	60.6781	96.1089	90.6615	47.0671	32.0141	94.5794	88.972	50.6745	50.088	85.6618	86.7647	85.2941	95.098	98.8506	97.0115	91.6667	108.333	90.0563	81.8011	75.2381	59.0476	84.7973	95.6081	67.8756	79.7927	79.7143	90.8571	97.1302	102.87	104.514	95.4861	94.8905	89.5377	84.2258	77.5687	55.7632	57.9439
0.00457246	86.3937	113.606	85.9922	87.5486	90.4594	109.541	64.6729	79.6262	100.293	99.7067	70.2206	82.7206	96.0784	103.922	81.3793	83.6782	95.614	98.6842	88.5553	91.5572	90.9524	109.048	67.9054	94.5946	96.3731	103.627	66.2857	74.2857	108.168	82.5607	69.0972	80.2083	103.163	96.837	69.4646	69.1751	103.738	96.2617

## Sheet: SI Fig 9
antibody	median RBD-AF647	robust SD RBD-AF647	N	KD [M]
hRBD2	8569	1676	8767	6.52e-11
hRBD8	121	26.6	8964	9.74e-09
hRBD10	6702	1581	8943	1.73e-10
