# Supplementary material for: Rapid discovery of monoclonal antibodies by microfluidics-enabled FACS of single pathogen-specific antibody-secreting cells
Source: Nat Biotechnol. 2024 Aug 14;43(6):960–70. doi: 10.1038/s41587-024-02346-5 (PMC12167710; doi:10.1038/s41587-024-02346-5)
Supplement: Supplementary file 6 — Statistical source data for Fig. 2c. Statistical source data for Fig. 3c. Statistical source data for Fig. 4d. Statistical source data for Extended Data Fig. 1b. Statistical source data for Extended Data Fig. 3a,b,d. Statistical source data for Extended Data Fig. 6c,d. Statistical source data for Extended Data Fig. 9c. Statistical source data for Extended Data Fig. 10a,b. [file 41587_2024_2346_MOESM6_ESM.xlsx]

## Sheet: Fig 2c
HV gene	LV gene	N		seq #	HV gene	HJ gene	CDRH3	length CDR3	LV gene	LJ gene	CDRL3	length CDRL3
IGHV1-26	IGKV3-4	1		1	IGHV1-26	IGHJ302 P	ARQLRR	6	IGKV3-4	IGKJ1	QQSNEDPRT	9
IGHV1-47	IGKV8-30	1		2	IGHV1-47	IGHJ401	ARGGLLRPMDY	11	IGKV8-30	IGKJ4	QQYYSYPFT	9
IGHV1-52	IGKV2-137	1		3	IGHV1-52	IGHJ103	TRPGSLRSRGWYFDV	15	IGKV2-137	IGKJ2	MQHLEYPYT	9
IGHV1-55	IGKV14-100	1		4	IGHV1-55	IGHJ201	ARSYLLPDY	9	IGKV14-100	IGKJ2	VQYAQFPCT	9
IGHV1-69	IGKV2-137	2		5	IGHV1-69	IGHJ201	ARGGVYYYGSSHYFDY	16	IGKV2-137	IGKJ4	MQHLEYPFT	9
IGHV1-69	IGKV3-10	3		6	IGHV1-69	IGHJ201	ARGGVYYYGSSHYFDY	16	IGKV3-10	IGKJ2	QQNNEDPYT	9
IGHV1-74	IGKV4-55	1		7	IGHV1-69	IGHJ201	ARGGVYYYGSSHYFDY	16	IGKV3-10	IGKJ2	QQNNEDPYT	9
IGHV1-74	IGKV8-21	2		8	IGHV1-69	IGHJ201	ARGGVYYYGSSHYFDY	16	IGKV3-10	IGKJ2	QQNNEDPYT	9
IGHV1-75	IGKV4-72	1		9	IGHV1-69	IGHJ401	ARGGLYYYGSSYDAMDY	17	IGKV2-137	IGKJ4	MQHLEYPFT	9
IGHV1-76	IGKV3-10	1		10	IGHV1-74	IGHJ103	AILDCYWYFDV	11	IGKV4-55	IGKJ5	QQWSSYPLT	9
IGHV1-76	IGKV6-14	1		11	IGHV1-74	IGHJ201	AIDWDGDY	8	IGKV8-21	IGKJ1	KQSYNLWT	8
IGHV1-76	IGKV10-96	6		12	IGHV1-74	IGHJ201	AMDWDVDY	8	IGKV8-21	IGKJ5	KQSYNLLT	8
IGHV1-81	IGKV3-10	2		13	IGHV1-75	IGHJ201	ARLYDNYGDYFDY	13	IGKV4-72	IGKJ1	QQWNSNPWT	9
IGHV1-81	IGKV9-124	1		14	IGHV1-76	IGHJ201	ARDYGSSYVDYFDY	14	IGKV10-96	IGKJ5	QQGNTLPLT	9
IGHV1-81	IGKV10-96	1		15	IGHV1-76	IGHJ201	ARYPLYDYDEEDYFDY	16	IGKV10-96	IGKJ2	QQGNTLPYT	9
IGHV1-82	IGKV4-68	1		16	IGHV1-76	IGHJ201	ARYPLYDYDEEDYFDY	16	IGKV10-96	IGKJ2	QQGNTLPYT	9
IGHV7-3	IGKV3-10	2		17	IGHV1-76	IGHJ201	ARYPLYDYDEEDYFDY	16	IGKV10-96	IGKJ2	QQGNTLPYT	9
IGHV7-3	IGKV6-14	3		18	IGHV1-76	IGHJ201	ARYPLYDYDEEDYFDY	16	IGKV10-96	IGKJ2	QQGNTLPYT	9
IGHV9-1	IGKV3-10	20		19	IGHV1-76	IGHJ201	ARYPLYDYDEEDYFDY	16	IGKV10-96	IGKJ2	QQGNTLPYT	9
IGHV9-1	IGKV3-5	2		20	IGHV1-76	IGHJ201	ARYPLYDYDEEDYFDY	16	IGKV3-10	IGKJ1	QQNNEDPWT	9
IGHV9-1	IGKV10-96	1		21	IGHV1-76	IGHJ201	ARYPLYDYDEEDYFDY	16	IGKV6-14	IGKJ1	LQHWNYPWT	9
				22	IGHV1-81	IGHJ201	ARDYYYGNFDY	11	IGKV3-10	IGKJ2	QQNNEDPYT	9
				23	IGHV1-81	IGHJ201	ARDYYYGSFDY	11	IGKV3-10	IGKJ2	QQNNEDPYT	9
				24	IGHV1-81	IGHJ201	ARDYYYGSFDY	11	IGKV9-124	IGKJ1	LQYASYPWT	9
				25	IGHV1-81	IGHJ401	AREGGYGYVMDY	12	IGKV10-96	IGKJ1	QQGNTLPWT	9
				26	IGHV1-82	IGHJ201	ANYYGDY	7	IGKV4-68	IGKJ2	QQWSSNPYT	9
				27	IGHV7-3	IGHJ103	ARYIRTGWYFDV	12	IGKV3-10	IGKJ2	QQNNEDPYT	9
				28	IGHV7-3	IGHJ103	ARYIRTGWYFDV	12	IGKV3-10	IGKJ2	QQNNEDPYT	9
				29	IGHV7-3	IGHJ103	ARYIRTGWYFDV	12	IGKV6-14	IGKJ1	LQHWNYPWT	9
				30	IGHV7-3	IGHJ103	ARYIRTGWYFDV	12	IGKV6-14	IGKJ1	LQHWNYPWT	9
				31	IGHV7-3	IGHJ103	ARYIRTGWYFDV	12	IGKV6-14	IGKJ1	LQHWNYPWT	9
				32	IGHV9-1	IGHJ201	VRGGYYYFDY	10	IGKV3-10	IGKJ1	QQNNEDPWT	9
				33	IGHV9-1	IGHJ201	VRWAGYFDY	9	IGKV3-5	IGKJ5	QQSNEHPLT	9
				34	IGHV9-1	IGHJ401	VRAGLSFAMDY	11	IGKV3-10	IGKJ2	QQNNEDPET	9
				35	IGHV9-1	IGHJ401	VRAGPSFAMDY	11	IGKV10-96	IGKJ2	QQGNTLPYT	9
				36	IGHV9-1	IGHJ401	VRAGPSFAMDY	11	IGKV3-10	IGKJ2	QQNNEDPYT	9
				37	IGHV9-1	IGHJ401	VRAGPSFAMDY	11	IGKV3-10	IGKJ2	QQNNEDPYT	9
				38	IGHV9-1	IGHJ401	VRAGPSFAMDY	11	IGKV3-10	IGKJ2	QQNNEDPYT	9
				39	IGHV9-1	IGHJ401	VRAGPSFAMDY	11	IGKV3-10	IGKJ2	QQNNEDPYT	9
				40	IGHV9-1	IGHJ401	VRAGPSFAMDY	11	IGKV3-10	IGKJ2	QQNNEDPYT	9
				41	IGHV9-1	IGHJ401	VRAGPSFAMDY	11	IGKV3-10	IGKJ2	QQNNEDPYT	9
				42	IGHV9-1	IGHJ401	VRAGPSFAMDY	11	IGKV3-10	IGKJ2	QQNNEDPYT	9
				43	IGHV9-1	IGHJ401	VRAGPSFAMDY	11	IGKV3-10	IGKJ2	QQNNEDPYT	9
				44	IGHV9-1	IGHJ401	VRAGPSFAMDY	11	IGKV3-10	IGKJ2	HQINEDPYT	9
				45	IGHV9-1	IGHJ401	VRAGPSFAMDY	11	IGKV3-10	IGKJ2	QQNNEDPYT	9
				46	IGHV9-1	IGHJ401	VRAGPSFAMDY	11	IGKV3-10	IGKJ2	QQNNEDPYT	9
				47	IGHV9-1	IGHJ401	VRAGPSFAMDY	11	IGKV3-10	IGKJ2	QQNNEDPYT	9
				48	IGHV9-1	IGHJ401	VRAGPSFAMDY	11	IGKV3-10	IGKJ2	QQNNEDPYT	9
				49	IGHV9-1	IGHJ401	VRAGPSYAMDY	11	IGKV3-10	IGKJ2	QQNNEDPYT	9
				50	IGHV9-1	IGHJ401	VRAGPSYAMDY	11	IGKV3-10	IGKJ2	HQINEDPYT	9
				51	IGHV9-1	IGHJ401	VRAGPSYAMDY	11	IGKV3-10	IGKJ2	HQINEDPYT	9
				52	IGHV9-1	IGHJ401	VRGGPYYAMDY	11	IGKV3-10	IGKJ1	QQNNEDPWT	9
				53	IGHV9-1	IGHJ401	VRGGPYYAMDY	11	IGKV3-10	IGKJ1	QQNNEDPWT	9
				54	IGHV9-1	IGHJ401	VRWGGSYALDY	11	IGKV3-5	IGKJ5	QQSNEDPLT	9

## Sheet: Fig 3c
HV gene	LV gene	N		seq #	HV gene	HJ gene	CDRH3	length CDR3	LV gene	LJ gene	CDRL3	length CDRL3
IGHV1-18	IGLV6-57	1		1	IGHV1-18	IGHJ4	ARVLGLIITGPAY	13	IGLV6-57	IGLJ3	QSYDSSVWV	9
IGHV1-18	IGKV2-28	1		2	IGHV1-18	IGHJ4	ARDWGAVDTIGRDY	14	IGKV2-28	IGKJ3	MQALQSLT	8
IGHV1-18	IGKV1-39	2		3	IGHV1-18	IGHJ5	ARVFWNGYSGYDRMDRFDP	19	IGKV1-39	IGKJ2	QQSYSSPYT	9
IGHV1-2	IGLV3-21	1		4	IGHV1-18	IGHJ5	ARVFWNGYSGYDRMDRFDP	19	IGKV1-39	IGKJ2	QQSYSTPYT	9
IGHV1-2	IGKV1-27	1		5	IGHV1-2	IGHJ4	ARGGDDILWHFDY	13	IGLV3-21	IGLJ2 or IGLJ3	QVWHSSSDHPVV	12
IGHV1-24	IGKV3-20	3		6	IGHV1-2	IGHJ5	ARVASGFRIAAALERNWFDP	20	IGKV1-27	IGKJ1	QKYNSALWT	9
IGHV1-3	IGKV1-33	1		7	IGHV1-24	IGHJ6	ATEPRGFLWFGDLLPGGV	18	IGKV3-20	IGKJ1	HQSYSSPRT	9
IGHV1-3	IGKV3-20	1		8	IGHV1-24	IGHJ6	ATEPRGFVWFGDLLPGGV	18	IGKV3-20	IGKJ1	QQSGSSPRT	9
IGHV1-3	IGLV3-25	1		9	IGHV1-24	IGHJ6	TSEPRGFLWFGDLLPGGV	18	IGKV3-20	IGKJ1	QQYGSSPRT	9
IGHV1-46	IGKV1-5	4		10	IGHV1-3	IGHJ4	ARDIHYDLLTGYYPQAPDY	19	IGKV1-33	IGKJ4	QQYDNLPLT	9
IGHV1-46	IGLV3-21	2		11	IGHV1-3	IGHJ4	ARGDVYYYDSSGPLDY	16	IGKV3-20	IGKJ2	QQYGSSVMFT	10
IGHV1-46	IGKV3-20	3		12	IGHV1-3	IGHJ6	ARDGGDSSSWYLNDDYYYYYGMDV	24	IGLV3-25	IGLJ1	QSADSSGNV	9
IGHV1-46	IGKV4-1	1		13	IGHV1-46	IGHJ3	ARDGGYVPASDGFDI	15	IGKV1-5	IGKJ4	QQYKSYSRIT	10
IGHV1-46	IGKV5-2	1		14	IGHV1-46	IGHJ4	ARDVSGIPAQSAGDY	15	IGKV1-5	IGKJ1	QQYKGYSRT	9
IGHV1-58	IGKV3-20	2		15	IGHV1-46	IGHJ4	ARDVSGIPAQSAGDY	15	IGKV1-5	IGKJ1	QQYKGYSRT	9
IGHV1-69	IGLV1-40	2		16	IGHV1-46	IGHJ4	ARDRKYCSSTSCSNGGDYFDY	21	IGLV3-21	IGLJ1	QVWDGSGDHHYV	12
IGHV1-69	IGKV1-33	2		17	IGHV1-46	IGHJ4	ARDRKYCSSTSCSNGGDYFDY	21	IGLV3-21	IGLJ1	QVWDGSGDHHYV	12
IGHV2-26	IGKV3-20	2		18	IGHV1-46	IGHJ5	ARDIYFVPARGGFDP	15	IGKV3-20	IGKJ2	QQSGSAPRYT	10
IGHV2-5	IGLV3-21	2		19	IGHV1-46	IGHJ5	ARDVFFVPARGGFDL	15	IGKV3-20	IGKJ2	QQYGSSPRYT	10
IGHV2-70	IGKV1-39	2		20	IGHV1-46	IGHJ5	ARDVFFVPARGGFDP	15	IGKV3-20	IGKJ2	QQSGTSPRYT	10
IGHV2-70	IGKV1-5	2		21	IGHV1-46	IGHJ5	ARGSMVVPTAMRWTDY	16	IGKV4-1	IGKJ1	QQYYTTPQT	9
IGHV2-70	IGLV1-40	1		22	IGHV1-46	IGHJ6	ARDKAVTTGNYYYNGFDV	18	IGKV1-5	IGKJ3	QQYNSYH	7
IGHV3-11	IGKV3-20	4		23	IGHV1-46	IGHJ6	ARGVLSFDTSGYEVLYSYYVMDV	23	IGKV5-2	IGKJ2	LQHGYFPGT	9
IGHV3-11	IGKV2-28	1		24	IGHV1-58	IGHJ3	AAPHCSSTICSDAFDI	16	IGKV3-20	IGKJ1	QQYGSSTGWT	10
IGHV3-13	IGKV1-39	3		25	IGHV1-58	IGHJ3	AAPHCSSTICSDAFDI	16	IGKV3-20	IGKJ1	QQYGSSTGWT	10
IGHV3-15	IGLV3-19	1		26	IGHV1-69	IGHJ1	ATTRGYSGYGAAEYFHH	17	IGLV1-40	IGLJ2 or IGLJ3	QSYDSSLIGPL	11
IGHV3-20	IGKV3-20	3		27	IGHV1-69	IGHJ1	ATTRGYSGYGAAEYFQH	17	IGLV1-40	IGLJ2 or IGLJ3	QSYDSSLSGPL	11
IGHV3-21	IGLV3-21	1		28	IGHV1-69	IGHJ6	ARDRGSCSGGSCYSYLYYGMDV	22	IGKV1-33	IGKJ1	QHYDNLPT	8
IGHV3-21	IGKV3-15	1		29	IGHV1-69	IGHJ6	ARDRGEGVRGSYYGYYFYYGMDV	23	IGKV1-33	IGKJ2	QQYDNLPRT	9
IGHV3-23	IGKV3-15	4		30	IGHV2-26	IGHJ3	AWIRGYSYGSGSYAH	15	IGKV3-20	IGKJ1	QLYGSSPT	8
IGHV3-23	IGLV2-11	1		31	IGHV2-26	IGHJ4	AWIRRYYYGSGSYAH	15	IGKV3-20	IGKJ1	QQYGSSPT	8
IGHV3-23	IGLV3-21	1		32	IGHV2-5	IGHJ1	ARPIAAGAVQY	11	IGLV3-21	IGLJ2 or IGLJ3	QVWHSGSDLVV	11
IGHV3-23	IGLV6-57	1		33	IGHV2-5	IGHJ1	ARPIAAGAVQY	11	IGLV3-21	IGLJ2 or IGLJ3	QVWHSGSDLVV	11
IGHV3-23	IGKV1-17	1		34	IGHV2-70	IGHJ4	TRGLVSLDD	9	IGKV1-39	IGKJ2	QQSYSTPYT	9
IGHV3-23	IGKV1-39	1		35	IGHV2-70	IGHJ3	ARICTMVRGIKDDFDL	16	IGKV1-5	IGKJ1	QQYSSHWWT	9
IGHV3-30	IGKV2-28	1		36	IGHV2-70	IGHJ3	ARVCTLVRGFKDDLDL	16	IGKV1-5	IGKJ1	QQYSSHWWT	9
IGHV3-30	IGLV3-21	1		37	IGHV2-70	IGHJ4	AREIPFPALDY	11	IGKV1-39	IGKJ1	QQSYSTPRT	9
IGHV3-30	IGKV1-33	4		38	IGHV2-70	IGHJ4	ARSRTCDYFESSGYHY	16	IGLV1-40	IGLJ2 or IGLJ3	QSYDSSLSGSRV	12
IGHV3-30	IGKV1-5	2		39	IGHV3-11	IGHJ3	ARSLQWLVDEPDAFDI	16	IGKV3-20	IGKJ2	QQYGRQYTFGHT	12
IGHV3-33	IGLV2-23	1		40	IGHV3-11	IGHJ3	ARSLQWLVEEADAFDI	16	IGKV3-20	IGKJ2	QQYGSQYT	8
IGHV3-33	IGLV2-14	1		41	IGHV3-11	IGHJ3	ARSLQWLVEEPDAFDI	16	IGKV3-20	IGKJ2	QHYGSQHT	8
IGHV3-33	IGKV1-39	2		42	IGHV3-11	IGHJ3	ARSLQWLVEEPDAFDI	16	IGKV3-20	IGKJ2	QQYGSQHT	8
IGHV3-48	IGKV4-1	1		43	IGHV3-11	IGHJ4	ARASTVTTLDPFADY	15	IGKV2-28	IGKJ4	MQALQTPPT	9
IGHV3-48	IGKV1-39	1		44	IGHV3-13	IGHJ2	ARVGYTSDLSYWYFDL	16	IGKV1-39	IGKJ1	QQSYSTPPWT	10
IGHV3-48	IGLV6-57	1		45	IGHV3-13	IGHJ4	ARGATTVTMVFDY	13	IGKV1-39	IGKJ3	QQSYSNPPVT	10
IGHV3-48	IGKV2-28	1		46	IGHV3-13	IGHJ4	ARGEMAATGLWYYFDY	16	IGKV1-39	IGKJ1	QQSYSTPPWT	10
IGHV3-48	IGKV1-5	1		47	IGHV3-15	IGHJ3	TTGIDIVVVTDIDDAFDI	18	IGLV3-19	IGLJ3	NSRDSSGNHLV	11
IGHV3-49	IGLV2-14	1		48	IGHV3-20	IGHJ3	ARAYASGTYYNLLLDDPFDI	20	IGKV3-20	IGKJ2	HQYHSSPYT	9
IGHV3-53	IGKV1-5	2		49	IGHV3-20	IGHJ3	ARAYGSGSYYNLLLDDAFDI	20	IGKV3-20	IGKJ2	HQYGSSPYT	9
IGHV3-53	IGKV3-20	6		50	IGHV3-20	IGHJ3	ARAYGSGTYYNLLLDDPFDI	20	IGKV3-20	IGKJ2	QQYHSSPYT	9
IGHV3-53	IGLV6-57	1		51	IGHV3-21	IGHJ6	AREDVQLGYYYGMDV	15	IGLV3-21	IGLJ3	QVWDSNSDHPWV	12
IGHV3-53	IGKV1-33	2		52	IGHV3-21	IGHJ6	ARAREYYDVLTGYYGFYYGMDV	22	IGKV3-15	IGKJ1	QQYHNWPPLT	10
IGHV3-53	IGKV1-9	2		53	IGHV3-23	IGHJ1	AKARGSKYYYDSSGPRWSEYFQD	23	IGKV3-15	IGKJ4	QQYNDWPLT	9
IGHV3-64	IGKV1-39	2		54	IGHV3-23	IGHJ1	AKARGSKYYYDSSGPRWSEYFQD	23	IGKV3-15	IGKJ4	QQYNNWPLT	9
IGHV3-64	IGKV3-20	1		55	IGHV3-23	IGHJ1	AKARGSKYYYDSSGPRWSEYFQD	23	IGKV3-15	IGKJ4	QQYNNWPLT	9
IGHV3-64	IGLV3-21	2		56	IGHV3-23	IGHJ2	ANGYSSADWYFDL	13	IGKV3-15	IGKJ1	QQYNNWPPWT	10
IGHV3-66	IGKV1-33	2		57	IGHV3-23	IGHJ2	ASGYRSADWYFDI	13	IGLV2-11	IGLJ3	CSYAGNFWV	9
IGHV3-66	IGKV1-9	4		58	IGHV3-23	IGHJ3	AKGLPDIVGASDGFDF	16	IGLV3-21	IGLJ1	QVWESSSGHPYV	12
IGHV3-66	IGKV3-20	3		59	IGHV3-23	IGHJ4	ASRWLQHY	8	IGLV6-57	IGLJ3	QSYDFTNHGAWV	12
IGHV3-66	IGLV1-51	1		60	IGHV3-23	IGHJ4	CHSGSYFPSY	10	IGKV1-17	IGKJ4	LQHNYYPQLT	10
IGHV3-7	IGKV2D-29	1		61	IGHV3-23	IGHJ4	AKDLGDIVATDIPDY	15	IGKV1-39	IGKJ2	QQSYSIPPT	9
IGHV3-74	IGKV1-33	1		62	IGHV3-30	IGHJ3	AKNWGSGSEAFDI	13	IGKV2-28	IGKJ2	MQALQTP	7
IGHV4-30-4	IGLV2-23	3		63	IGHV3-30	IGHJ3	AKGSNYYDSSGYFGHDAFDI	20	IGLV3-21	IGLJ2 or IGLJ3	QVWDGSSDPVV	11
IGHV4-30-4	IGKV1-37	1		64	IGHV3-30	IGHJ4	AKEGGGGYGFRGGYFDY	17	IGKV1-33	IGKJ2	QQYDNLPSFT	10
IGHV4-31	IGKV1D-12	1		65	IGHV3-30	IGHJ4	AKALGPYCSGGNCLRGYFDY	20	IGKV1-33	IGKJ3	QQYDNLPIT	9
IGHV4-31	IGKV3-20	3		66	IGHV3-30	IGHJ4	AKVLGPYCGGGDCYSGYFDY	20	IGKV1-5	IGKJ2	QQYNSYSS	8
IGHV4-31	IGLV2-11	5		67	IGHV3-30	IGHJ4	AKVLGPYCSGTNCYSGYFDY	20	IGKV1-5	IGKJ2	QQYNSYSS	8
IGHV4-31	IGKV1-13	1		68	IGHV3-30	IGHJ4	AKAGGGPYCGGGNCYMHYFDY	21	IGKV1-33	IGKJ2	QQYDHLPCT	9
IGHV4-31	IGKV1-33	1		69	IGHV3-30	IGHJ4	AKAGGGPYCGGGNCYVHYFDY	21	IGKV1-33	IGKJ2	QQYDNLPCT	9
IGHV4-31	IGLV2-23	2		70	IGHV3-33	IGHJ4	AREFEPDSPIYDITMPVGFDH	21	IGLV2-23	IGLJ3	CSYAGSRILV	10
IGHV4-31	IGLV1-51	1		71	IGHV3-33	IGHJ6	ARDIDGDYVTYYYGMDV	17	IGLV2-14	IGLJ2 or IGLJ3	SSYSGSSTPVV	11
IGHV4-34	IGKV3-20	4		72	IGHV3-33	IGHJ6	AKDHYPSDMKVVDISDSYYGMDV	23	IGKV1-39	IGKJ4	QQSFSILPLT	10
IGHV4-34	IGLV2-14	1		73	IGHV3-33	IGHJ6	AKDHYPSDMKVVDISDSYYGMDV	23	IGKV1-39	IGKJ4	QQSFSILPLT	10
IGHV4-34	IGKV1-33	1		74	IGHV3-48	IGHJ4	ARIRRYSTSLVEY	13	IGKV4-1	IGKJ2	QHYYSIPPT	9
IGHV4-34	IGLV1-40	1		75	IGHV3-48	IGHJ6	ARGVGATSYYYHGMDV	16	IGKV1-39	IGKJ1	QQSYSTPPT	9
IGHV4-34	IGLV3-19	10		76	IGHV3-48	IGHJ6	ARGVGATSYYYHGMDV	16	IGLV6-57	IGLJ2 or IGLJ3	QSFDSTNLVV	10
IGHV4-34	IGLV1-44	1		77	IGHV3-48	IGHJ6	ASIEGTRSFAGNYYGMDV	18	IGKV2-28	IGKJ4	MQAIQTRLT	9
IGHV4-39	IGLV2-8	3		78	IGHV3-48	IGHJ6	RRLGFGYHESSGYYYYGMDV	20	IGKV1-5	IGKJ1	QQYNSYWT	8
IGHV4-39	IGLV2-23	4		79	IGHV3-49	IGHJ6	TRDRNSRITSFGVVIYEDYYYGMDV	25	IGLV2-14	IGLJ2 or IGLJ3	SSYTGSRAVV	10
IGHV4-39	IGKV1-33	2		80	IGHV3-53	IGHJ3	ARVVSDAFDI	10	IGKV1-5	IGKJ3	QHYNSYSLFT	10
IGHV4-39	IGLV6-57	11		81	IGHV3-53	IGHJ3	ARVVSDAFDI	10	IGKV1-5	IGKJ3	QQYNSYSLFT	10
IGHV4-39	IGKV3D-20	1		82	IGHV3-53	IGHJ3	ARDLVVAGGLDV	12	IGKV3-20	IGKJ5	QHYGSSSIT	9
IGHV4-39	IGLV3-21	1		83	IGHV3-53	IGHJ3	ARDLVVAGGMDV	12	IGKV3-20	IGKJ5	QQYGSSSIT	9
IGHV4-39	IGLV2-11	1		84	IGHV3-53	IGHJ4	ARVLPQWEILDY	12	IGKV3-20	IGKJ2	QQYGSSPLYT	10
IGHV4-4	IGLV2-11	3		85	IGHV3-53	IGHJ4	ARVLPQWEILDY	12	IGKV3-20	IGKJ2	QQYGSSPLYT	10
IGHV4-59	IGLV6-57	1		86	IGHV3-53	IGHJ4	ARQLWLRGGFDY	12	IGLV6-57	IGLJ3	QSYDSSNWV	9
IGHV4-59	IGLV3-21	2		87	IGHV3-53	IGHJ5	ARGPYGDSN	9	IGKV1-33	IGKJ5	QQYDNLPIT	9
IGHV4-61	IGKV3-11	1		88	IGHV3-53	IGHJ5	ARGPYGDSN	9	IGKV1-33	IGKJ5	QQYDNLPIT	9
IGHV5-10-1	IGKV2-28	2		89	IGHV3-53	IGHJ6	ARETYGMDV	9	IGKV1-9	IGKJ3	QQLNSYPL	8
IGHV5-51	IGLV2-23	1		90	IGHV3-53	IGHJ6	ARDLVAYGMDV	11	IGKV1-9	IGKJ5	QQLNSYPT	8
IGHV7-4-1	IGKV4-1	7		91	IGHV3-53	IGHJ6	ARDLDVAGGMDV	12	IGKV3-20	IGKJ5	QHYGSSSIT	9
				92	IGHV3-53	IGHJ6	ARDLLEAGGMDV	12	IGKV3-20	IGKJ5	QQYGSSSIT	9
				93	IGHV3-64	IGHJ3	VKELGTTVTFDVFAI	15	IGKV1-39	IGKJ3	QQSYTTPST	9
				94	IGHV3-64	IGHJ4	VKDLGAYMVDYFDY	14	IGKV1-39	IGKJ2	QQSYSSHYT	9
				95	IGHV3-64	IGHJ4	VKDHRPATYGDYFDY	15	IGKV3-20	IGKJ4	QQYGSSPLT	9
				96	IGHV3-64	IGHJ4	VKDHRPGTYGDYFDY	15	IGLV3-21	IGLJ3	QVWDTSGDHWV	11
				97	IGHV3-64	IGHJ4	VKADSFTMIGSFDC	14	IGLV3-21	IGLJ1	QVWDTTVV	8
				98	IGHV3-66	IGHJ4	AREPYRGHE	9	IGKV1-33	IGKJ5	QQYDNVPIT	9
				99	IGHV3-66	IGHJ4	ARGYGDLHFDY	11	IGKV1-9	IGKJ4	QHLET	5
				100	IGHV3-66	IGHJ4	ARGYGDLHFDY	11	IGKV1-9	IGKJ4	QHLET	5
				101	IGHV3-66	IGHJ4	ARDYGDYYFDY	11	IGKV3-20	IGKJ2	QQYGRSSRT	9
				102	IGHV3-66	IGHJ4	ARGYGDYYFDF	11	IGKV3-20	IGKJ3	QHFGSSPL	8
				103	IGHV3-66	IGHJ4	ARGYGDYYFDY	11	IGKV3-20	IGKJ3	QQYGSSPL	8
				104	IGHV3-66	IGHJ4	ARELFEAGGTDF	12	IGKV1-9	IGKJ4	QHLNSYPGPT	10
				105	IGHV3-66	IGHJ6	ARDLVYYGMDV	11	IGKV1-9	IGKJ3	QQLNSYPGPFT	11
				106	IGHV3-66	IGHJ6	ARDLQQLGGMDV	12	IGKV1-33	IGKJ4	QQYDNLPQS	9
				107	IGHV3-66	IGHJ6	ATSYYYDNSGYYYTPRDSYYGMDV	24	IGLV1-51	IGLJ2 or IGLJ3	GTWDSSLSAVV	11
				108	IGHV3-7	IGHJ6	ARLPHYYGGMDV	12	IGKV2D-29	IGKJ5	MQSLQLPT	8
				109	IGHV3-74	IGHJ5	ARGISDDILTGYYDENWFDP	20	IGKV1-33	IGKJ2	QHYDNLPL	8
				110	IGHV4-30-4	IGHJ4	ARTTRYQLLFDY	12	IGLV2-23	IGLJ1	CSYAGSSTFDV	11
				111	IGHV4-30-4	IGHJ6	ARDGYDWNYAYYYAMDV	17	IGKV1-37	IGKJ3	QRTYNAVFT	9
				112	IGHV4-30-4	IGHJ6	ARDGYDWNNAYYYAMDV	17	IGLV2-23	IGLJ3	CSYAGTSTPRV	11
				113	IGHV4-30-4	IGHJ6	ARDGYDWNYAYYYAMDV	17	IGLV2-23	IGLJ3	CSYAGTSTPRV	11
				114	IGHV4-31	IGHJ3	ARRSTMTRWGAFDI	14	IGKV1D-12	IGKJ5	QQANSFPT	8
				115	IGHV4-31	IGHJ3	ARSISWLIGEADAFDI	16	IGKV3-20	IGKJ1	QEYGSSTKT	9
				116	IGHV4-31	IGHJ3	ARSISWLIGEADAFDI	16	IGKV3-20	IGKJ1	QHYGSSTKT	9
				117	IGHV4-31	IGHJ3	ARSISWLIGEADAFDI	16	IGKV3-20	IGKJ1	QHYGSSTKT	9
				118	IGHV4-31	IGHJ3	ARVTRSFYDSSGYYYRAFDI	20	IGLV2-11	IGLJ2 or IGLJ3	CSYAGSVL	8
				119	IGHV4-31	IGHJ4	ARDYGGNANYFDY	13	IGKV1-13	IGKJ4	QQFNTYPLT	9
				120	IGHV4-31	IGHJ4	ARDYGGNANYFHY	13	IGKV1-33	IGKJ4	QQYDNLPLA	9
				121	IGHV4-31	IGHJ4	ARVIRVLSERSFDS	14	IGLV2-11	IGLJ2 or IGLJ3	CSYAGSVL	8
				122	IGHV4-31	IGHJ4	ARVIRVLSERSFDY	14	IGLV2-11	IGLJ2 or IGLJ3	CSYAGSVL	8
				123	IGHV4-31	IGHJ4	ARVIRVLSERSFDY	14	IGLV2-11	IGLJ2 or IGLJ3	CSYAGSVL	8
				124	IGHV4-31	IGHJ4	ARVIRVLSERSFDY	14	IGLV2-11	IGLJ2 or IGLJ3	CSYAGTVL	8
				125	IGHV4-31	IGHJ4	ARVLFHDYAYCFDY	14	IGLV2-23	IGLJ3	CSYAGSYWL	9
				126	IGHV4-31	IGHJ4	ARVNRVYGSGSYSLDP	16	IGLV2-23	IGLJ1	CSYTGSSTSFL	11
				127	IGHV4-31	IGHJ4	AREDSVGYYYNSGTVRYCDF	20	IGLV1-51	IGLJ3	GTWDSRLRAGV	11
				128	IGHV4-34	IGHJ4	ARGGWYFGES	10	IGKV3-20	IGKJ2	QQYGSSPNT	9
				129	IGHV4-34	IGHJ4	ARGGWYFGES	10	IGKV3-20	IGKJ2	QQYGSSPNT	9
				130	IGHV4-34	IGHJ4	ARGGWYFGES	10	IGKV3-20	IGKJ2	QQYGSSPNT	9
				131	IGHV4-34	IGHJ4	ARGDGTVTDYYFDY	14	IGLV2-14	IGLJ2 or IGLJ3	SSYTSISTHVV	11
				132	IGHV4-34	IGHJ5	ARGRGAYFGYSSSDGWFDP	19	IGKV1-33	IGKJ2	QQYDNLPCT	9
				133	IGHV4-34	IGHJ5	ARGRGAYFGYSSSDGWFDP	19	IGLV1-40	IGLJ3	QSYDSSLSGSRV	12
				134	IGHV4-34	IGHJ5	ARGHLIGYCSGGSCYSGPDPSNWFDP	26	IGKV3-20	IGKJ2	QQYGRSSRT	9
				135	IGHV4-34	IGHJ5	ARAHLIGDCGGGRCYSGPDPSNWFDP	26	IGLV3-19	IGLJ2 or IGLJ3	NCRDTSGNHPV	11
				136	IGHV4-34	IGHJ5	ARAHLIGDCGGGSCYSGPDPSNWFDP	26	IGLV3-19	IGLJ2 or IGLJ3	CSRDTSGNHPV	11
				137	IGHV4-34	IGHJ5	ARAHLIGHCGDGGCYSGPDPSSWFDP	26	IGLV3-19	IGLJ2 or IGLJ3	HSRDSSGHHPL	11
				138	IGHV4-34	IGHJ5	ARAHLIGHCGDGGCYSGPDPSSWFDP	26	IGLV3-19	IGLJ2 or IGLJ3	NSRDTSGHHPV	11
				139	IGHV4-34	IGHJ5	ARAHLIGHCGGGSCYSGPDPSNWFDP	26	IGLV3-19	IGLJ2 or IGLJ3	NSRDISAHHPL	11
				140	IGHV4-34	IGHJ5	ARGHLIGDCGGGICYSGPDPSNWFDP	26	IGLV3-19	IGLJ2 or IGLJ3	NSRDRSGNLPV	11
				141	IGHV4-34	IGHJ5	ARGHLIGDCGGGRCYSGPDPSNWYDP	26	IGLV3-19	IGLJ2 or IGLJ3	NSRDSSVNHPV	11
				142	IGHV4-34	IGHJ5	ARGHLIGHCGGGRCYSGPDPSNWFDP	26	IGLV3-19	IGLJ2 or IGLJ3	NSRDISAHHPL	11
				143	IGHV4-34	IGHJ5	ARGHLIGSCGGGGCYSGPDPSNWFDP	26	IGLV3-19	IGLJ2 or IGLJ3	NSRDSSGNHVV	11
				144	IGHV4-34	IGHJ6	ARDSSSSSGVGDGMDV	16	IGLV1-44	IGLJ3	AAWHGSLNGLWV	12
				145	IGHV4-39	IGHJ3	ARQCRILGSGSYAFDM	16	IGLV2-8	IGLJ2 or IGLJ3	ISYAGTNL	8
				146	IGHV4-39	IGHJ3	ARQSRIFGSGSYCFDI	16	IGLV2-8	IGLJ2 or IGLJ3	SSYAGSNF	8
				147	IGHV4-39	IGHJ3	ARYPRYYYDSNIHHAFDI	18	IGLV2-23	IGLJ1	CSYVGSSTV	9
				148	IGHV4-39	IGHJ4	ARQTWLRAGLDY	12	IGKV1-33	IGKJ5	QQYDNLPSIT	10
				149	IGHV4-39	IGHJ4	ARLNWLRGRFDS	12	IGLV6-57	IGLJ3	QSYDTGNWM	9
				150	IGHV4-39	IGHJ4	ARLNWLRGRFDY	12	IGLV6-57	IGLJ3	QSYDSSNWM	9
				151	IGHV4-39	IGHJ4	ASITYSSGWTYDY	13	IGKV3D-20	IGKJ2	QQYGSSPYT	9
				152	IGHV4-39	IGHJ4	ARVGRPLLYPGIDY	14	IGLV2-23	IGLJ2 or IGLJ3	CAYAGYTTLL	10
				153	IGHV4-39	IGHJ4	ARRRAGSYFKDLSDY	15	IGKV1-33	IGKJ3	QQYDNPPG	8
				154	IGHV4-39	IGHJ4	ARLLGAVNPFDYFDS	15	IGLV3-21	IGLJ3	QVWDKSSGHFNWV	13
				155	IGHV4-39	IGHJ4	ARRRAGSFYKDLFDY	15	IGLV6-57	IGLJ2 or IGLJ3	QSYDINNHEV	10
				156	IGHV4-39	IGHJ4	ARRRAGSYFKDLFDY	15	IGLV6-57	IGLJ2 or IGLJ3	QSYDSSSHEV	10
				157	IGHV4-39	IGHJ4	ARRRAGSYFKDLSDY	15	IGLV6-57	IGLJ2 or IGLJ3	QSYDSTNHEV	10
				158	IGHV4-39	IGHJ4	ARRRAGSYYKDVFDH	15	IGLV6-57	IGLJ2 or IGLJ3	QSYDNNSHEV	10
				159	IGHV4-39	IGHJ4	ARRRAGTYFKDLFDS	15	IGLV6-57	IGLJ2 or IGLJ3	QSYDNSNREV	10
				160	IGHV4-39	IGHJ4	ARRRAGTYFKDLLDY	15	IGLV6-57	IGLJ2 or IGLJ3	QSYDSNSHEV	10
				161	IGHV4-39	IGHJ4	ARRRAGTYYKDLFDY	15	IGLV6-57	IGLJ2 or IGLJ3	QSYDNSNHEV	10
				162	IGHV4-39	IGHJ4	ARLIRYCSTTGCYGFDY	17	IGLV2-11	IGLJ3	CSYAGSWV	8
				163	IGHV4-39	IGHJ4	ARLIRYCSTTGCYGFDY	17	IGLV2-8	IGLJ2 or IGLJ3	SSYAGSNIF	9
				164	IGHV4-39	IGHJ4	ATSSLYYFDSSAYPRFDD	18	IGLV6-57	IGLJ2 or IGLJ3	QSYDSSNLI	9
				165	IGHV4-39	IGHJ4	ARHPAFYYDTSGYYPGAFDY	20	IGLV2-23	IGLJ3	CSYAGSTNRV	10
				166	IGHV4-39	IGHJ5	ARVGRPLLYPGIDY	14	IGLV2-23	IGLJ2 or IGLJ3	CSYAGSSTLL	10
				167	IGHV4-4	IGHJ6	AAAGTQDFYFHGFDV	15	IGLV2-11	IGLJ3	CSYAGSWV	8
				168	IGHV4-4	IGHJ6	AAAGTQDFYFHGLDV	15	IGLV2-11	IGLJ3	CSYAGSWV	8
				169	IGHV4-4	IGHJ6	AAAGTQDFYFHGLDV	15	IGLV2-11	IGLJ3	CSYAGSWV	8
				170	IGHV4-59	IGHJ3	ARRRWLRGAFDI	12	IGLV6-57	IGLJ2 or IGLJ3	QSYDSGNLV	9
				171	IGHV4-59	IGHJ4	ARGDYSDSSGYLAPPFDY	18	IGLV3-21	IGLJ2 or IGLJ3	QVWDTSVV	8
				172	IGHV4-59	IGHJ4	SRGNYYDSSGYLAPPFDY	18	IGLV3-21	IGLJ2 or IGLJ3	QVWDSHVV	8
				173	IGHV4-61	IGHJ5	ARATYYYDSSGYGWVDWFDP	20	IGKV3-11	IGKJ5	QQRSNWLFT	9
				174	IGHV5-10-1	IGHJ6	ARHNAVTDITMLRGVPYYYYGMDV	24	IGKV2-28	IGKJ2	MQALQTPMYT	10
				175	IGHV5-10-1	IGHJ6	VRHNAVSDISMLRGVPYNYYGMDV	24	IGKV2-28	IGKJ2	MQALQTPMYT	10
				176	IGHV5-51	IGHJ4	ARQRAIFGVVLLGYYFDY	18	IGLV2-23	IGLJ3	CSYAGSTNRV	10
				177	IGHV7-4-1	IGHJ3	ARVGQTAIAALDDAFDI	17	IGKV4-1	IGKJ4	QQYYSTPLT	9
				178	IGHV7-4-1	IGHJ3	ARVGQTAIAALDDAFDI	17	IGKV4-1	IGKJ4	QQYYSTPLT	9
				179	IGHV7-4-1	IGHJ3	ARVGQTAIAALDDAFDI	17	IGKV4-1	IGKJ4	QQYYSTPLT	9
				180	IGHV7-4-1	IGHJ3	ARVGRAAIAALDDAFDI	17	IGKV4-1	IGKJ4	QQYYSTPLT	9
				181	IGHV7-4-1	IGHJ3	ARVGRTAIAALDDAFDI	17	IGKV4-1	IGKJ4	QQYYSTPLT	9
				182	IGHV7-4-1	IGHJ3	ARVGQNAIAALDDAFDI	17	IGKV4-1	IGKJ4	QQYYSTPLT	9
				183	IGHV7-4-1	IGHJ3	ARVGRTAIAALDDAFDI	17	IGKV4-1	IGKJ4	QQYYSTPLT	9
				184	IGHV4-39	IGHJ4	ARRRAGSYYKDLFDY	15	IGLV6-57	IGLJ2 or IGLJ3	QSYDNSNHEV	10
				185	IGHV4-34	IGHJ5	ARTHLIGYCSGGSCYSGPDPSNWFDP	26	IGLV3-19	IGLJ2 or IGLJ3	NSRDTSGHHPV	11

## Sheet: Fig 4d
anti-RBD ELISA
	OD (450-540) nm
antibody [nM]	pos ctrl (AM001414)				neg ctrl (QA16A12)				hS1-1				hS1-2				hS1-3				hS1-4
400	1.3575	1.338	1.3093	1.4108	0.0952	0.0614	0.0818	0.1103	0.4866	0.4729	0.4636	0.4488	0.0782	0.0704	0.0984	0.0687	0.064	0.0701	0.0573	0.0564	0.0334	0.033	0.0395	0.0456
200	1.328	1.3097	1.3057	1.3745	0.0525	0.1128	0.0416	0.1012	0.2589	0.2706	0.2651	0.2697	0.0522	0.0549	0.0488	0.0457	0.0379	0.0299	0.0408	0.0448	0.0305	0.0289	0.0328	0.0342
20	1.3138	1.2103	1.2817	1.3244	0.0314	0.0238	0.04	0.0419	0.0491	0.0467	0.0515	0.059	0.0285	0.0177	0.0399	0.0367	0.0279	0.0126	0.0278	0.0184	0.0327	0.0247	0.033	0.0374
2	1.179	1.0998	1.2689	1.1974	0.0223	0.0208	0.0276	0.0263	0.0209	0.0246	0.0258	0.0196	0.0217	0.0263	0.0245	0.0275	0.0221	0.0292	0.0255	0.0244	0.0291	0.0217	0.0305	0.0229
0.2	0.6256	0.5864	0.6366	0.6104	0.0214	0.0155	0.0286	0.0237	0.0251	0.0203	0.0244	0.0315	0.0226	0.0281	0.0344	0.0309	0.0238	0.0221	0.0265	0.0349	0.0288	0.0178	0.0239	0.0318
0.02	0.1184	0.1154	0.1228	0.1131	0.0158	0.0279	0.0296	0.0282	0.016	0.026	0.0276	0.0334	0.0217	0.028	0.0108	0.0351	0.0182	0.0176	0.0789	0.0238	0.0334	0.0364	0.0319	0.0232
0.002	0.0298	0.029	0.0358	0.0347	0.0228	0.0164	0.0278	0.0221	0.0304	0.0216	0.029	0.0207	0.0268	0.0277	0.0335	0.026	0.0243	0.0239	0.0087	0.0246	0.0263	0.025	0.0245	0.011
0.0002	0.0227	0.0181	0.0355	0.0375	0.0102	0.0162	0.0264	0.026	0.0113	0.0351	0.0274	0.0326	0.0123	0.0373	0.0262	0.0329	0.0157	0.0271	0.0272	0.0195	0.0302	0.0288	0.0287	0.0241
anti-S1 ELISA
	OD (450-540) nm
antibody [nM]	pos ctrl (AM001414)				neg ctrl (QA16A12)				hS1-1				hS1-2				hS1-3				hS1-4
400	1.8426	1.8967	1.809	1.801	0.1888	0.2066	0.139	0.2178	1.6586	1.6612	1.6218	1.6043	0.8359	0.877	0.9972	0.9332	1.625	1.7042	1.7329	1.6306	1.7677	1.8021	1.8572	1.7776
200	1.8194	1.8789	1.7972	1.767	0.1072	0.0985	0.0653	0.1064	1.6508	1.6862	1.6546	1.5232	0.8701	0.7185	0.8073	0.7857	1.7043	1.658	1.683	1.6861	1.8251	1.7407	1.7753	1.7099
20	1.8082	1.7825	1.7779	1.7901	0.0814	0.0482	0.0405	0.0442	1.6638	1.684	1.6562	1.5412	0.244	0.2122	0.2685	0.2701	1.6806	1.6336	1.749	1.6711	1.7738	1.8012	1.7854	1.7747
2	1.6268	1.6341	1.5628	1.6439	0.0295	0.0277	0.0388	0.0379	1.5866	1.5794	1.5805	1.5305	0.0628	0.0665	0.0615	0.0574	1.7553	1.5127	1.6308	1.5246	1.4177	1.319	1.3511	1.3215
0.2	0.9189	0.8711	0.798	0.8447	0.031	0.038	0.0383	0.0411	1.0387	1.0762	0.9915	0.987	0.043	0.0417	0.0284	0.0561	0.957	0.9384	0.9652	0.92	0.549	0.5256	0.5261	0.4992
0.02	0.207	0.2022	0.1304	0.1912	0.0277	0.0327	0.0407	0.0577	0.3117	0.2891	0.2792	0.2714	0.0268	0.0339	0.041	0.0347	0.2203	0.2458	0.2505	0.2433	0.1072	0.1143	0.1171	0.102
0.002	0.0746	0.073	0.0619	0.053	0.0456	0.0439	0.0597	0.0541	0.0901	0.0676	0.068	0.0767	0.0361	0.0339	0.0435	0.0321	0.0616	0.0563	0.0663	0.0861	0.0558	0.0423	0.0563	0.0665
0.0002	0.0415	0.0373	0.0387	0.0281	0.0211	0.033	0.0406	0.0299	0.0375	0.0432	0.0219	-0.0041	0.0198	0.0329	0.0351	0.0443	0.0231	0.0282	0.033	0.0425	0.0466	0.0274	0.0354	0.036

## Sheet: ED Fig 1b
GFP molecules/bead	mean GFP fluorescence	SD	N
85450300000	1050000	16982	43655
42725150000	1050000	16200	41172
21362580000	1050000	20000	37783
10681290000	1050000	14957	26838
5340644000	1050000	11154	23426
2670322000	1050000	18104	20501
1335161000	797000	89602	26463
667580500	489000	98176	19333
333790200	234000	30176	22772
166895100	122000	21152	20328
83447560	42546	9636	21928
41723780	20072	4967	24831
20861890	8990	1993	18827
10430950	4627	1720	20509
0	27	86.7	24610

## Sheet: ED Fig 3a
	not encapsulated	encapsulated
time point	CD138+/live | Freq. of Parent	CD138+/live | Freq. of Parent
before encapsulation	94.2	94.2
after encapsulation	94.2	94.8
30 min	93.9	92.1
1 h 45 min	96.5	90.8
4 h	90.2	92

## Sheet: ED Fig 3b
Calibration curve
IgG conc [ng/mL]	absorbance (450 nm, blank subtracted)
100	3.6242	3.5759
50	3.124	3.0339
25	2.2368	2.2088
12.5	1.5415	1.4606
6.25	0.8994	0.8518
3.125	0.5195	0.5035
1.5625	0.3029	0.2779
0.78125	0.1609	0.1482
Measurements supernatant
	absorbance (450 nm, blank subtracted)
time	encapsulated cells		non-encapsulated cells
5 min	0.0136	0.0115	-	-
30 min	0.0111	0.0171	-	-
1h	0.0111	0.0181	-	-
1h 45 min	0.0366	0.0259	0.6423	0.6162
4 h	0.0403	0.0358	-	-

## Sheet: ED Fig3d
frequencies of IgG1+
time [h]	% IgG+ of CD138+	% IgG+ of empty
0.5	15.5	0.012
1	15.8	0.17
1.75	17.1	0.36
4	18.4	1.76
true positives
time [h]	# IgG+CD138+	# IgG+CD138-	# total	% true positive
0.5	546	1	547	99.8172
1	416	7	423	98.3452
1.75	409	11	420	97.381
4	731	85	816	89.5833

## Sheet: ED Fig 6c
	OD (450-540) nm
antibody [nM]	mRBD1		mRBD2		mRBD3		mRBD4		mRBD5		mRBD6		mRBD7		mRBD8		mRBD9		mRBD10		mRBD11		mRBD12		mRBD13		mRBD14		mRBD15		mRBD16		mRBD17		mRBD18		mRBD19		mRBD20		mRBD21		mRBD22		mRBD23		mRBD24		mRBD25
400	2.6344	2.6822	2.5921	2.1085	2.7705	2.6684	2.568	2.5	2.3419	2.7123	2.1556	2.6148	2.2868	2.4459	0.3709	0.0751	0.1238	0.5431	2.2885	2.4535	2.797	2.5542	2.7654	2.2802	0.6409	0.5732	3.0769	2.9535	3.0138	2.9254	2.9757	2.8667	2.9915	2.8837	2.9368	2.8795	2.9949	2.9172	2.9989	2.9472	3.0247	2.9553	2.9997	2.9212	2.965	2.937	2.9493	2.8305	3.0097
200	2.6347	2.6571	2.1701	2.5966	2.6511	2.6487	2.5668	2.5403	2.6696	2.6834	2.8593	2.654	2.6503	2.6261	0.1506	0.0531	0.0898	0.2853	2.4496	2.6549	2.42	2.1891	2.6772	2.6672	0.3751	0.3602	2.9443	2.9458	2.8756	2.9028	2.9418	2.8478	2.8154	2.8089	2.878	2.8808	2.9053	2.884	2.9576	2.9139	2.9264	2.9348	2.9015	2.9212	2.866	2.9304	2.9335	2.9239	2.8939
20	2.7561	2.6923	2.7379	2.39	2.6519	2.5518	2.521	2.4475	2.6006	2.7211	2.6457	2.7439	2.4871	2.4687	0.0459	0.0547	0.0384	0.0738	2.8649	2.4943	0.5501	0.2664	2.7021	2.6279	0.1204	0.1114	2.9377	2.9236	2.8975	2.9281	2.9041	2.9135	1.7914	1.6734	2.8695	2.9001	2.8659	2.888	2.9217	2.8948	2.9311	2.9306	2.9281	2.9219	2.886	2.9201	2.8741	2.9109	2.9147
2	2.756	2.7399	2.5517	2.6282	2.6948	2.6324	2.3394	2.2569	2.5455	2.4818	2.5056	2.7046	2.1972	2.1831	0.0364	0.0377	0.0286	0.0384	2.7295	2.5142	0.0691	0.0344	2.6341	2.3391	0.0904	0.0856	2.8786	2.8421	2.9101	2.9266	2.8843	2.9225	0.3344	0.3234	2.9012	2.8773	2.897	2.9287	2.9247	2.919	2.9064	2.9095	2.8465	2.8183	2.7054	2.9218	2.9129	2.9105	2.9137
0.2	1.9237	1.9281	2.5017	2.4499	1.9994	1.9257	1.4779	1.4338	0.8932	0.9113	1.3652	1.1686	0.6202	0.5854	0.0336	0.0286	0.0268	0.0341	1.8331	1.8173	0.0298	0.0354	1.7484	1.6352	0.0911	0.0843	1.3272	1.2623	2.1257	2.0161	2.226	2.2771	0.0687	0.069	1.4351	1.4334	2.0526	2.0415	1.8163	1.8293	1.5874	1.4947	1.1969	1.1105	0.7745	1.3403	2.7887	2.7489	2.6977
0.02	0.3494	0.31	0.6725	0.6705	0.4416	0.4184	0.252	0.2691	0.1404	0.1286	0.1956	0.1789	0.0984	0.0924	0.0356	0.0393	0.0434	0.0606	0.3608	0.3153	0.0295	0.0301	0.2972	0.3097	0.0839	0.0848	0.1791	0.1843	0.3041	0.3048	0.3997	0.4055	0.0381	0.0397	0.1908	0.1993	0.3271	0.3331	0.2911	0.2834	0.2234	0.2144	0.1714	0.1612	0.1251	0.1877	0.6475	0.6358	0.5206
0.002	0.0593	0.0513	0.1017	0.1001	0.0606	0.0724	0.0468	0.05	0.0365	0.037	0.0469	0.0633	0.0357	0.0327	0.0338	0.0443	0.0526	0.065	0.1115	0.1097	0.0291	0.034	0.0609	0.0605	0.0954	0.0912	0.0447	0.0479	0.0576	0.0599	0.0676	0.0746	0.0354	0.0382	0.0486	0.0449	0.0615	0.0681	0.0587	0.0603	0.0505	0.0498	0.0502	0.0485	0.0614	0.0767	0.0938	0.0877	0.0838
0.0002	0.0307	0.0368	0.0422	0.036	0.0331	0.0288	0.0251	0.0299	0.0273	0.0244	0.0307	0.0226	0.035	0.029	0.0299	0.0295	0.0296	0.0276	0.046	0.0592	0.0233	0.0304	0.0374	0.04	0.0885	0.0898	0.032	0.0291	0.0343	0.0299	0.0367	0.0405	0.0397	0.039	0.037	0.0319	0.0311	0.0361	0.0315	0.031	0.0306	0.0217	0.156	0.1565	0.035	0.0424	0.0387	0.0434	0.0361
[truncated: 7 more columns]

## Sheet: ED Fig 6d
	luminescence [% of max]
antibody [µg/mL]	mRBD1
433	5.85665	5.72621	6.07475
144	7.65835	7.77591	7.35135
48.1	7.99277	7.51877	8.13692
16	12.422	12.545	13.5121
5.35	33.6053	31.4501	31.4456
1.78	78.2261	75.3164	71.3832
0.594	89.5331	88.0276	85.808
0.198	101.742	99.9773	98.2803
	luminescence [% of max]
antibody [µg/mL]	RBD2
435	5.66103	6.13223	6.25917
145	5.87922	6.50557	6.61974
48.3	7.92623	8.19864	8.36393
16.1	22.9919	25.3862	23.2982
5.37	51.4755	53.5715	53.5975
1.79	71.8425	77.4573	68.9206
0.596	98.2655	96.6478	87.3675
0.199	100.161	110.363	89.4758

## Sheet: ED Fig 9c
	luminescence [% of max]
antibody [µg/mL]	hS1-1 WT
10	18.4428	18.0049
3.33334	18.9294	20.7786
1.11111	30.9002	26.8127
0.370374	35.3285	39.708
0.123455	53.0414	49.635
0.0411519	91.9708	80.292
0.0137173	94.8905	89.5377
0.00457246	103.163	96.837

[truncated: 2 more sheets: ED Fig 10a , ED Fig 10b]
